# Supplementary material for: Immunoinformatic-guided design of a polo-like kinase 1 (PLK1)-targeted multi-epitope vaccine with preliminary in vitro validation
Source: Front Bioinform. 2026 Jun 2;6:1843200. doi: 10.3389/fbinf.2026.1843200 (PMC13269391; doi:10.3389/fbinf.2026.1843200)
Supplement: Supplementary file 1 [file Table1.xlsx]

## Sheet: Table 1
Table 1: List of B-cell epitopes
No.	Start	End	Peptide	Length
1	10	41	LARAPADPGKAGVPGVAAPGAPAAAPPAKEIP	32
2	45	51	VDPRSRR	7
3	71	78	SDADTKEV	8
4	94	97	QREK	4
5	147	153	ALTEPEA	7
6	201	213	VEYDGERKKTLCG	13
7	216	218	NYI	3
8	223	225	LSK	3
9	229	229	S	1
10	249	253	PPFET	5
11	268	271	YSIP	4
12	273	276	HINP	4
13	287	295	QTDPTARPT	9
14	325	339	FSIAPSSLDPSNRKP	15
15	347	368	LENPLPERPREKEEPVVRETGE	22
16	384	404	VNASKPSERGLVRQEEAEDPA	21
17	416	422	DYSDKYG	7
18	448	451	GDSL	4
19	453	453	Y	1
20	455	463	ERDGTESYL	9
21	467	471	SHPNS	5
22	496	505	NITPREGDEL	10
23	554	554	D	1
24	557	558	RD	2
25	595	600	SASNRL	6

## Sheet: Table 2
Table 2: List of CTL epitopes
Allele	seq_num	start	end	length	peptide	IC50	rank
HLA-A*01:01	1	417	425	9	YSDKYGLGY	2.75	0.01
HLA-A*02:03	1	485	493	9	YMSEHLLKA	2.83	0.02
HLA-A*68:01	1	1	9	9	MSAAVTAGK	2.84	0.01
HLA-A*68:01	1	98	106	9	MSMEISIHR	3.29	0.01
HLA-A*31:01	1	475	483	9	KITLLKYFR	4.87	0.02
HLA-A*31:01	1	507	516	10	RLPYLRTWFR	5.03	0.02
HLA-A*02:03	1	471	479	9	SLMKKITLL	5.52	0.06
HLA-A*02:06	1	425	434	10	YQLCDNSVGV	6.06	0.04
HLA-A*68:02	1	1	10	10	MSAAVTAGKL	6.25	0.04
HLA-A*02:01	1	485	493	9	YMSEHLLKA	6.45	0.05
HLA-A*68:01	1	77	86	10	EVFAGKIVPK	6.78	0.04
HLA-B*08:01	1	140	148	9	ELHKRRKAL	6.8	0.02
HLA-A*02:06	1	485	493	9	YMSEHLLKA	6.94	0.05
HLA-A*02:03	1	542	550	9	ILCPLMAAV	6.95	0.08
HLA-A*03:01	1	471	480	10	SLMKKITLLK	7.12	0.02
HLA-B*35:01	1	544	552	9	CPLMAAVTY	7.43	0.02
HLA-A*68:01	1	305	313	9	FTSGYIPAR	7.65	0.05
HLA-A*68:01	1	504	512	9	ELARLPYLR	7.83	0.05
HLA-A*30:01	1	512	520	9	RTWFRTRSA	7.87	0.02
HLA-A*30:01	1	516	525	10	RTRSAIILHL	8.79	0.03
HLA-A*02:03	1	373	381	9	HLSDMLQQL	8.97	0.12
HLA-A*02:03	1	183	192	10	FLNEDLEVKI	9.06	0.12
HLA-A*30:01	1	52	61	10	RYVRGRFLGK	9.21	0.03
HLA-A*30:01	1	592	601	10	SSRSASNRLK	9.88	0.03
HLA-A*11:01	1	1	9	9	MSAAVTAGK	10.04	0.03
HLA-A*31:01	1	97	106	10	KMSMEISIHR	10.22	0.04
HLA-A*68:01	1	74	82	9	DTKEVFAGK	10.33	0.09
HLA-A*02:03	1	425	434	10	YQLCDNSVGV	10.43	0.14
HLA-B*40:01	1	100	108	9	MEISIHRSL	10.47	0.03
HLA-A*02:03	1	269	277	9	SIPKHINPV	10.69	0.15
HLA-A*68:01	1	125	134	10	FVFVVLELCR	10.73	0.09
HLA-A*30:01	1	516	524	9	RTRSAIILH	10.99	0.04
HLA-A*03:01	1	240	248	9	IMYTLLVGK	11	0.02
HLA-A*31:01	1	98	106	9	MSMEISIHR	11.01	0.05
HLA-B*53:01	1	406	414	9	IPIFWVSKW	11.07	0.02
HLA-A*03:01	1	472	480	9	LMKKITLLK	11.12	0.02
HLA-A*11:01	1	471	480	10	SLMKKITLLK	12.15	0.05
HLA-A*68:01	1	97	106	10	KMSMEISIHR	12.49	0.12
HLA-B*08:01	1	471	479	9	SLMKKITLL	13.07	0.03
HLA-A*01:01	1	416	425	10	DYSDKYGLGY	13.27	0.02
HLA-A*31:01	1	576	584	9	LASRLRYAR	13.28	0.06
HLA-B*07:02	1	354	362	9	RPREKEEPV	13.48	0.04
HLA-A*02:06	1	268	277	10	YSIPKHINPV	13.58	0.13
HLA-A*02:01	1	425	434	10	YQLCDNSVGV	13.7	0.13
HLA-A*02:01	1	542	550	9	ILCPLMAAV	13.8	0.13
HLA-A*33:01	1	508	516	9	LPYLRTWFR	13.83	0.02
HLA-B*15:01	1	158	166	9	RQIVLGCQY	14.39	0.04
HLA-A*03:01	1	82	91	10	KIVPKSLLLK	14.73	0.04
HLA-B*57:01	1	505	514	10	LARLPYLRTW	14.97	0.04
HLA-B*58:01	1	505	514	10	LARLPYLRTW	14.97	0.08
HLA-A*02:01	1	471	479	9	SLMKKITLL	15.13	0.15
HLA-A*02:03	1	544	553	10	CPLMAAVTYI	15.33	0.25
HLA-A*30:01	1	472	480	9	LMKKITLLK	15.68	0.06
HLA-A*30:01	1	579	587	9	RLRYARTMV	15.68	0.06
HLA-B*07:02	1	91	100	10	KPHQREKMSM	16.23	0.05
HLA-A*31:01	1	474	483	10	KKITLLKYFR	16.89	0.1
HLA-A*02:03	1	541	550	10	LILCPLMAAV	16.94	0.27
HLA-A*02:03	1	540	549	10	KLILCPLMAA	17.42	0.29
HLA-A*33:01	1	98	106	9	MSMEISIHR	17.44	0.03
HLA-A*68:01	1	576	584	9	LASRLRYAR	17.71	0.17
HLA-A*02:06	1	269	277	9	SIPKHINPV	17.86	0.16
HLA-A*68:02	1	268	277	10	YSIPKHINPV	18.51	0.13
HLA-A*68:01	1	575	584	10	ELASRLRYAR	18.75	0.19
HLA-A*02:06	1	542	550	9	ILCPLMAAV	19.14	0.17
HLA-A*11:01	1	330	338	9	SSLDPSNRK	19.65	0.09
HLA-A*02:06	1	541	550	10	LILCPLMAAV	19.65	0.18
HLA-A*68:01	1	39	48	10	EIPEVLVDPR	19.72	0.2
HLA-A*30:01	1	53	61	9	YVRGRFLGK	19.79	0.08
HLA-A*11:01	1	82	91	10	KIVPKSLLLK	19.92	0.09
HLA-A*33:01	1	504	512	9	ELARLPYLR	20.12	0.04
HLA-A*02:03	1	375	384	10	SDMLQQLHSV	20.17	0.34
HLA-A*02:03	1	268	277	10	YSIPKHINPV	20.56	0.35
HLA-A*02:01	1	183	192	10	FLNEDLEVKI	20.93	0.19
HLA-A*68:02	1	319	327	9	LTIPPRFSI	21.16	0.14
HLA-A*31:01	1	48	57	10	RSRRRYVRGR	21.42	0.14
HLA-A*11:01	1	98	106	9	MSMEISIHR	21.63	0.1
HLA-A*02:03	1	484	493	10	NYMSEHLLKA	22.55	0.38
HLA-A*11:01	1	466	474	9	SSHPNSLMK	23.1	0.11
HLA-A*30:01	1	466	474	9	SSHPNSLMK	23.28	0.1
HLA-A*68:01	1	98	107	10	MSMEISIHRS	23.82	0.25
HLA-A*02:03	1	434	442	9	VLFNDSTRL	23.88	0.4
HLA-A*68:01	1	304	313	10	FFTSGYIPAR	23.97	0.25
HLA-B*53:01	1	402	410	9	DPACIPIFW	24.18	0.03
HLA-B*40:01	1	400	408	9	AEDPACIPI	24.24	0.05
HLA-B*08:01	1	139	148	10	LELHKRRKAL	24.68	0.04
HLA-A*03:01	1	239	248	10	CIMYTLLVGK	25.31	0.06
HLA-A*68:02	1	305	314	10	FTSGYIPARL	26.02	0.17
HLA-A*31:01	1	136	144	9	RSLLELHKR	26.22	0.18
HLA-A*30:02	1	209	217	9	KTLCGTPNY	26.84	0.03
HLA-A*33:01	1	576	584	9	LASRLRYAR	26.94	0.04
HLA-A*30:01	1	48	56	9	RSRRRYVRG	27.47	0.12
HLA-A*68:01	1	42	51	10	EVLVDPRSRR	27.85	0.31
HLA-A*02:03	1	426	434	9	QLCDNSVGV	27.91	0.47
HLA-A*02:06	1	541	549	9	LILCPLMAA	28.02	0.26
HLA-A*68:01	1	549	557	9	AVTYIDEKR	28.12	0.31
HLA-A*02:01	1	373	381	9	HLSDMLQQL	28.16	0.26
HLA-A*31:01	1	52	61	10	RYVRGRFLGK	28.2	0.2
HLA-A*11:01	1	466	475	10	SSHPNSLMKK	28.34	0.14
HLA-A*33:01	1	575	584	10	ELASRLRYAR	28.55	0.05
HLA-A*30:01	1	512	521	10	RTWFRTRSAI	28.81	0.13
HLA-A*31:01	1	510	518	9	YLRTWFRTR	29.04	0.21
HLA-A*30:01	1	592	600	9	SSRSASNRL	29.4	0.13
HLA-B*35:01	1	543	552	10	LCPLMAAVTY	29.89	0.07
HLA-A*02:03	1	522	530	9	ILHLSNGSV	30.5	0.52
HLA-A*30:01	1	106	114	9	RSLAHQHVV	31.74	0.14
HLA-A*68:01	1	275	284	10	NPVAASLIQK	31.79	0.34
HLA-A*68:01	1	547	556	10	MAAVTYIDEK	31.88	0.34
HLA-A*68:02	1	228	237	10	HSFEVDVWSI	32.67	0.2
HLA-A*11:01	1	240	248	9	IMYTLLVGK	33.26	0.16
HLA-A*03:01	1	1	9	9	MSAAVTAGK	34.12	0.1
HLA-A*68:01	1	217	226	10	YIAPEVLSKK	34.18	0.36
HLA-A*02:03	1	545	553	9	PLMAAVTYI	34.25	0.58
HLA-A*26:01	1	368	377	10	EVVDCHLSDM	34.41	0.03
HLA-A*30:01	1	594	602	9	RSASNRLKA	34.45	0.16
HLA-B*15:01	1	472	481	10	LMKKITLLKY	34.53	0.12
HLA-A*11:01	1	191	200	10	KIGDFGLATK	34.7	0.17
HLA-B*15:01	1	157	166	10	LRQIVLGCQY	34.75	0.12
HLA-A*02:03	1	485	494	10	YMSEHLLKAG	35.64	0.6
HLA-A*11:01	1	465	474	10	VSSHPNSLMK	35.65	0.17
HLA-A*03:01	1	191	200	10	KIGDFGLATK	36.32	0.1
HLA-A*31:01	1	136	145	10	RSLLELHKRR	36.5	0.25
HLA-A*31:01	1	86	95	10	KSLLLKPHQR	37.89	0.27
HLA-A*02:03	1	434	443	10	VLFNDSTRLI	37.95	0.63
HLA-A*02:01	1	541	550	10	LILCPLMAAV	38.15	0.34
HLA-B*15:01	1	453	462	10	YIERDGTESY	38.29	0.14
HLA-A*02:03	1	574	583	10	KELASRLRYA	38.57	0.63
HLA-B*15:01	1	110	119	10	HQHVVGFHGF	38.83	0.14
HLA-A*11:01	1	83	91	9	IVPKSLLLK	38.9	0.19
HLA-A*02:01	1	434	442	9	VLFNDSTRL	38.99	0.35
HLA-A*26:01	1	112	120	9	HVVGFHGFF	39.02	0.03
HLA-A*31:01	1	316	324	9	ITCLTIPPR	40.32	0.28
HLA-A*02:01	1	375	384	10	SDMLQQLHSV	40.73	0.37
HLA-A*68:02	1	252	261	10	ETSCLKETYL	40.77	0.24
HLA-A*01:01	1	417	426	10	YSDKYGLGYQ	40.98	0.04
HLA-A*02:01	1	544	553	10	CPLMAAVTYI	41.33	0.37
HLA-A*68:01	1	586	594	9	MVDKLLSSR	41.47	0.42
HLA-B*07:02	1	310	319	10	IPARLPITCL	42.02	0.11
HLA-A*30:01	1	538	546	9	HTKLILCPL	42.8	0.21
HLA-A*68:01	1	508	516	9	LPYLRTWFR	43.45	0.44
HLA-A*01:01	1	148	156	9	LTEPEARYY	43.88	0.04
HLA-A*02:06	1	540	549	10	KLILCPLMAA	44.44	0.4
HLA-A*31:01	1	492	500	9	KAGANITPR	44.72	0.32
HLA-A*31:01	1	160	169	10	IVLGCQYLHR	45.57	0.33
HLA-B*58:01	1	525	534	10	LSNGSVQINF	45.59	0.19
HLA-A*02:06	1	471	479	9	SLMKKITLL	46.37	0.41
HLA-A*68:01	1	127	135	9	FVVLELCRR	46.78	0.45
HLA-A*02:03	1	575	583	9	ELASRLRYA	47.55	0.75
HLA-A*02:03	1	524	532	9	HLSNGSVQI	48.18	0.76
HLA-A*03:01	1	52	61	10	RYVRGRFLGK	48.56	0.15
HLA-B*08:01	1	514	522	9	WFRTRSAII	48.94	0.05
HLA-A*11:01	1	239	248	10	CIMYTLLVGK	49.17	0.24
HLA-A*33:01	1	551	560	10	TYIDEKRDFR	49.38	0.1
HLA-A*02:03	1	280	288	9	SLIQKMLQT	49.48	0.77
HLA-A*30:01	1	1	9	9	MSAAVTAGK	50.2	0.26
HLA-A*33:01	1	510	518	9	YLRTWFRTR	50.7	0.1
HLA-A*02:01	1	426	434	9	QLCDNSVGV	50.87	0.43
HLA-A*03:01	1	507	516	10	RLPYLRTWFR	51.37	0.16
HLA-A*30:02	1	158	166	9	RQIVLGCQY	51.75	0.07
HLA-A*02:01	1	181	190	10	NLFLNEDLEV	53.01	0.44
HLA-A*33:01	1	304	313	10	FFTSGYIPAR	53.18	0.11
HLA-A*30:01	1	466	475	10	SSHPNSLMKK	53.36	0.27
HLA-A*30:01	1	471	480	10	SLMKKITLLK	53.37	0.27
HLA-A*02:03	1	585	593	9	TMVDKLLSS	54.3	0.81
HLA-A*02:03	1	443	451	9	ILYNDGDSL	54.31	0.81
HLA-A*33:01	1	507	516	10	RLPYLRTWFR	54.68	0.12
HLA-A*68:02	1	189	198	10	EVKIGDFGLA	54.87	0.32
HLA-A*02:01	1	540	549	10	KLILCPLMAA	55.13	0.45
HLA-A*31:01	1	87	95	9	SLLLKPHQR	55.16	0.39
HLA-A*11:01	1	217	225	9	YIAPEVLSK	55.3	0.27
HLA-A*33:01	1	74	82	9	DTKEVFAGK	55.7	0.12
HLA-A*31:01	1	472	480	9	LMKKITLLK	57.31	0.4
HLA-A*68:01	1	503	512	10	DELARLPYLR	57.84	0.53
HLA-A*30:01	1	483	492	10	RNYMSEHLLK	58.56	0.3
HLA-A*68:02	1	269	277	9	SIPKHINPV	59.87	0.34
HLA-A*68:01	1	531	540	10	QINFFQDHTK	60.35	0.55
HLA-A*31:01	1	284	293	10	KMLQTDPTAR	60.82	0.42
HLA-A*02:06	1	373	381	9	HLSDMLQQL	60.98	0.53
HLA-A*01:01	1	436	445	10	FNDSTRLILY	61.12	0.05
HLA-B*58:01	1	226	235	10	KGHSFEVDVW	61.68	0.24
HLA-A*11:01	1	97	106	10	KMSMEISIHR	61.89	0.3
HLA-A*02:06	1	183	192	10	FLNEDLEVKI	61.93	0.54
HLA-A*68:01	1	1	10	10	MSAAVTAGKL	62.66	0.57
HLA-A*11:01	1	472	480	9	LMKKITLLK	63.07	0.3
HLA-B*58:01	1	228	237	10	HSFEVDVWSI	63.58	0.25
HLA-A*11:01	1	275	284	10	NPVAASLIQK	64.93	0.32
HLA-A*68:01	1	591	599	9	LSSRSASNR	65.46	0.6
HLA-B*53:01	1	401	410	10	EDPACIPIFW	66.53	0.06
HLA-B*07:02	1	354	363	10	RPREKEEPVV	66.83	0.16
HLA-A*02:06	1	375	384	10	SDMLQQLHSV	67.78	0.59
HLA-A*33:01	1	305	313	9	FTSGYIPAR	67.84	0.16
HLA-A*23:01	1	154	162	9	RYYLRQIVL	68.43	0.15
HLA-A*02:03	1	181	190	10	NLFLNEDLEV	68.51	0.98
HLA-A*02:03	1	342	351	10	VLNKGLENPL	69.28	0.99
HLA-B*40:01	1	95	104	10	REKMSMEISI	69.92	0.13
HLA-B*15:01	1	158	167	10	RQIVLGCQYL	70.57	0.26
HLA-A*02:03	1	540	548	9	KLILCPLMA	71.24	1.1
HLA-B*58:01	1	516	525	10	RTRSAIILHL	71.35	0.27
HLA-A*02:01	1	540	548	9	KLILCPLMA	71.45	0.56
HLA-A*68:01	1	585	594	10	TMVDKLLSSR	72.14	0.65
HLA-A*03:01	1	53	61	9	YVRGRFLGK	72.59	0.21
HLA-A*02:03	1	470	479	10	NSLMKKITLL	73.07	1.2
HLA-A*30:01	1	10	19	10	LARAPADPGK	75.32	0.38
HLA-A*02:03	1	372	381	10	CHLSDMLQQL	76.01	1.2
HLA-A*11:01	1	531	540	10	QINFFQDHTK	76.49	0.36
HLA-A*23:01	1	118	127	10	GFFEDNDFVF	76.83	0.16
HLA-A*02:06	1	305	314	10	FTSGYIPARL	76.9	0.64
HLA-B*53:01	1	544	552	9	CPLMAAVTY	77	0.07
HLA-A*30:01	1	169	178	10	RNRVIHRDLK	78.86	0.39
HLA-A*68:01	1	383	392	10	SVNASKPSER	78.93	0.72
HLA-A*68:02	1	538	546	9	HTKLILCPL	79.14	0.42
HLA-A*32:01	1	512	521	10	RTWFRTRSAI	79.83	0.1
HLA-B*15:01	1	107	116	10	SLAHQHVVGF	80.08	0.28
HLA-A*30:01	1	73	82	10	ADTKEVFAGK	82.09	0.4
HLA-A*03:01	1	380	388	9	QLHSVNASK	82.63	0.23
HLA-A*30:01	1	7	15	9	AGKLARAPA	82.88	0.4
HLA-A*02:01	1	545	553	9	PLMAAVTYI	83.39	0.64
HLA-A*68:01	1	316	324	9	ITCLTIPPR	83.44	0.75
HLA-A*02:03	1	523	532	10	LHLSNGSVQI	83.5	1.3
HLA-A*24:02	1	154	162	9	RYYLRQIVL	84.17	0.12
HLA-A*02:03	1	541	549	9	LILCPLMAA	85.11	1.3
HLA-A*30:02	1	472	481	10	LMKKITLLKY	86.17	0.14
HLA-A*31:01	1	551	560	10	TYIDEKRDFR	86.61	0.58
HLA-A*68:01	1	42	50	9	EVLVDPRSR	86.86	0.76
HLA-B*15:01	1	222	230	9	VLSKKGHSF	87.47	0.3
HLA-B*08:01	1	470	479	10	NSLMKKITLL	87.87	0.1
HLA-B*08:01	1	129	138	10	VLELCRRRSL	87.96	0.1
HLA-B*40:01	1	188	197	10	LEVKIGDFGL	88.36	0.16
HLA-A*02:03	1	521	530	10	IILHLSNGSV	88.89	1.3
HLA-A*31:01	1	253	262	10	TSCLKETYLR	89.09	0.6
HLA-A*03:01	1	57	66	10	RFLGKGGFAK	89.2	0.25
HLA-B*40:01	1	500	508	9	REGDELARL	89.22	0.16
HLA-B*08:01	1	478	486	9	LLKYFRNYM	89.25	0.1
HLA-A*01:01	1	445	453	9	YNDGDSLQY	89.92	0.07
HLA-A*31:01	1	57	66	10	RFLGKGGFAK	89.97	0.61
HLA-A*30:01	1	48	57	10	RSRRRYVRGR	90.27	0.43
HLA-A*30:01	1	557	566	10	RDFRTYRLSL	90.72	0.43
HLA-A*31:01	1	166	175	10	YLHRNRVIHR	91.38	0.62
HLA-B*44:02	1	100	108	9	MEISIHRSL	91.56	0.09
HLA-B*44:03	1	100	108	9	MEISIHRSL	91.71	0.09
HLA-B*44:03	1	574	582	9	KELASRLRY	92.07	0.09
HLA-A*68:01	1	253	262	10	TSCLKETYLR	92.26	0.8
HLA-A*03:01	1	88	97	10	LLLKPHQREK	92.48	0.26
HLA-A*02:01	1	269	277	9	SIPKHINPV	94.64	0.7
HLA-A*32:01	1	319	327	9	LTIPPRFSI	95.02	0.11
HLA-A*02:01	1	443	451	9	ILYNDGDSL	95.17	0.71
HLA-A*02:06	1	426	434	9	QLCDNSVGV	95.33	0.77
HLA-A*30:02	1	208	217	10	KKTLCGTPNY	95.4	0.16
HLA-A*33:01	1	125	134	10	FVFVVLELCR	95.91	0.21
HLA-A*31:01	1	137	145	9	SLLELHKRR	96.07	0.65
HLA-A*30:01	1	577	585	9	ASRLRYART	96.34	0.45
HLA-B*08:01	1	470	478	9	NSLMKKITL	96.83	0.12
HLA-A*02:06	1	236	244	9	SIGCIMYTL	98.21	0.78
HLA-A*30:01	1	89	97	9	LLKPHQREK	99.01	0.46

## Sheet: Table 3
Table 3: List of HTL epitopes
Allele	seq_num	start	end	length	core_peptide	peptide	IC50	rank
HLA-DRB1*07:01	1	510	524	15	WFRTRSAII	YLRTWFRTRSAIILH	4.5	0.01
HLA-DRB1*07:01	1	509	523	15	WFRTRSAII	PYLRTWFRTRSAIIL	4.77	0.02
HLA-DRB1*07:01	1	511	525	15	WFRTRSAII	LRTWFRTRSAIILHL	4.79	0.02
HLA-DRB1*07:01	1	512	526	15	WFRTRSAII	RTWFRTRSAIILHLS	5.06	0.03
HLA-DRB1*07:01	1	508	522	15	WFRTRSAII	LPYLRTWFRTRSAII	5.25	0.03
HLA-DRB1*15:01	1	476	490	15	LKYFRNYMS	ITLLKYFRNYMSEHL	5.56	0.01
HLA-DRB1*15:01	1	477	491	15	LKYFRNYMS	TLLKYFRNYMSEHLL	5.88	0.01
HLA-DRB1*15:01	1	475	489	15	LKYFRNYMS	KITLLKYFRNYMSEH	6.1	0.01
HLA-DRB1*15:01	1	474	488	15	LKYFRNYMS	KKITLLKYFRNYMSE	6.68	0.01
HLA-DRB1*15:01	1	478	492	15	FRNYMSEHL	LLKYFRNYMSEHLLK	7.49	0.02
HLA-DRB1*01:01	1	511	525	15	WFRTRSAII	LRTWFRTRSAIILHL	7.73	1.2
HLA-DRB1*01:01	1	512	526	15	FRTRSAIIL	RTWFRTRSAIILHLS	8.01	1.3
HLA-DRB1*01:01	1	510	524	15	WFRTRSAII	YLRTWFRTRSAIILH	8.21	1.4
HLA-DRB1*07:01	1	513	527	15	WFRTRSAII	TWFRTRSAIILHLSN	8.94	0.19
HLA-DRB1*15:01	1	473	487	15	LKYFRNYMS	MKKITLLKYFRNYMS	10.04	0.05
HLA-DRB1*13:02	1	431	445	15	VLFNDSTRL	SVGVLFNDSTRLILY	10.17	0.21
HLA-DRB1*01:01	1	540	554	15	LCPLMAAVT	KLILCPLMAAVTYID	10.42	2.2
HLA-DRB1*15:01	1	479	493	15	FRNYMSEHL	LKYFRNYMSEHLLKA	11.27	0.08
HLA-DRB1*01:01	1	518	532	15	ILHLSNGSV	RSAIILHLSNGSVQI	11.35	2.5
HLA-DRB1*01:01	1	519	533	15	ILHLSNGSV	SAIILHLSNGSVQIN	11.53	2.6
HLA-DRB3*01:01	1	529	543	15	FFQDHTKLI	SVQINFFQDHTKLIL	11.54	0.06
HLA-DRB1*13:02	1	430	444	15	VLFNDSTRL	NSVGVLFNDSTRLIL	11.84	0.26
HLA-DRB1*01:01	1	539	553	15	LCPLMAAVT	TKLILCPLMAAVTYI	11.95	2.7
HLA-DRB1*13:02	1	432	446	15	LFNDSTRLI	VGVLFNDSTRLILYN	12.09	0.31
HLA-DRB1*01:01	1	374	388	15	LQQLHSVNA	LSDMLQQLHSVNASK	12.09	2.7
HLA-DRB1*01:01	1	509	523	15	WFRTRSAII	PYLRTWFRTRSAIIL	12.7	2.9
HLA-DRB3*01:01	1	531	545	15	FFQDHTKLI	QINFFQDHTKLILCP	13.09	0.11
HLA-DRB1*01:01	1	240	254	15	YTLLVGKPP	IMYTLLVGKPPFETS	13.3	3.3
HLA-DRB1*15:01	1	480	494	15	FRNYMSEHL	KYFRNYMSEHLLKAG	13.58	0.16
HLA-DRB1*01:01	1	513	527	15	FRTRSAIIL	TWFRTRSAIILHLSN	13.87	3.5
HLA-DRB1*01:01	1	239	253	15	YTLLVGKPP	CIMYTLLVGKPPFET	13.9	3.5
HLA-DRB3*01:01	1	530	544	15	FFQDHTKLI	VQINFFQDHTKLILC	13.97	0.13
HLA-DRB1*01:01	1	520	534	15	ILHLSNGSV	AIILHLSNGSVQINF	14.11	3.6
HLA-DRB1*01:01	1	486	500	15	LLKAGANIT	MSEHLLKAGANITPR	14.23	3.7
HLA-DRB3*01:01	1	528	542	15	FFQDHTKLI	GSVQINFFQDHTKLI	14.29	0.14
HLA-DRB1*01:01	1	375	389	15	LQQLHSVNA	SDMLQQLHSVNASKP	14.59	3.8
HLA-DRB1*15:01	1	518	532	15	IILHLSNGS	RSAIILHLSNGSVQI	14.69	0.2
HLA-DRB1*01:01	1	538	552	15	LCPLMAAVT	HTKLILCPLMAAVTY	14.98	4
HLA-DRB1*13:02	1	429	443	15	VLFNDSTRL	DNSVGVLFNDSTRLI	15.39	0.6
HLA-DRB1*01:01	1	238	252	15	YTLLVGKPP	GCIMYTLLVGKPPFE	15.4	4.1
HLA-DRB1*01:01	1	517	531	15	ILHLSNGSV	TRSAIILHLSNGSVQ	15.49	4.2
HLA-DRB1*01:01	1	376	390	15	LQQLHSVNA	DMLQQLHSVNASKPS	15.56	4.2
HLA-DRB1*01:01	1	271	285	15	INPVAASLI	PKHINPVAASLIQKM	15.63	4.2
HLA-DRB1*01:01	1	272	286	15	INPVAASLI	KHINPVAASLIQKML	15.93	4.4
HLA-DRB1*01:01	1	487	501	15	LLKAGANIT	SEHLLKAGANITPRE	16.35	4.6
HLA-DRB1*04:05	1	577	591	15	LRYARTMVD	ASRLRYARTMVDKLL	16.59	0.05
HLA-DRB1*03:01	1	40	54	15	VLVDPRSRR	IPEVLVDPRSRRRYV	17.01	0.11
HLA-DRB1*09:01	1	510	524	15	WFRTRSAII	YLRTWFRTRSAIILH	17.4	0.19
HLA-DRB3*01:01	1	115	129	15	FFEDNDFVF	GFHGFFEDNDFVFVV	17.56	0.23
HLA-DQA1*05:01/DQB1*03:01	1	1	15	15	VTAGKLARA	MSAAVTAGKLARAPA	17.85	0.4
HLA-DRB3*01:01	1	116	130	15	FFEDNDFVF	FHGFFEDNDFVFVVL	17.88	0.25
HLA-DRB1*01:01	1	373	387	15	LQQLHSVNA	HLSDMLQQLHSVNAS	18.3	5.3
HLA-DRB1*03:01	1	42	56	15	VLVDPRSRR	EVLVDPRSRRRYVRG	18.36	0.12
HLA-DRB1*01:01	1	377	391	15	LQQLHSVNA	MLQQLHSVNASKPSE	18.71	5.5
HLA-DRB3*01:01	1	532	546	15	FFQDHTKLI	INFFQDHTKLILCPL	18.76	0.26
HLA-DRB1*04:05	1	578	592	15	LRYARTMVD	SRLRYARTMVDKLLS	18.96	0.09
HLA-DRB1*01:01	1	270	284	15	INPVAASLI	IPKHINPVAASLIQK	19.06	5.6
HLA-DRB1*15:01	1	517	531	15	IILHLSNGS	IPKHINPVAASLIQK	19.21	0.47
HLA-DRB1*01:01	1	488	502	15	LLKAGANIT	EHLLKAGANITPREG	19.28	5.7
HLA-DRB1*15:01	1	519	533	15	ILHLSNGSV	SAIILHLSNGSVQIN	19.3	0.47
HLA-DRB1*13:02	1	518	532	15	IILHLSNGS	RSAIILHLSNGSVQI	19.31	0.87
HLA-DRB1*09:01	1	512	526	15	WFRTRSAII	RTWFRTRSAIILHLS	19.32	0.29
HLA-DRB1*09:01	1	511	525	15	WFRTRSAII	LRTWFRTRSAIILHL	19.55	0.31
HLA-DRB3*01:01	1	451	465	15	IERDGTESY	LQYIERDGTESYLTV	19.7	0.31
HLA-DRB1*13:02	1	433	447	15	FNDSTRLIL	GVLFNDSTRLILYND	19.74	0.88
HLA-DRB1*01:01	1	237	251	15	YTLLVGKPP	IGCIMYTLLVGKPPF	19.85	5.9
HLA-DRB1*04:05	1	576	590	15	LRYARTMVD	LASRLRYARTMVDKL	20.06	0.11
HLA-DRB1*01:01	1	541	555	15	LCPLMAAVT	LILCPLMAAVTYIDE	20.28	6.1
HLA-DRB1*03:01	1	41	55	15	VLVDPRSRR	PEVLVDPRSRRRYVR	20.49	0.16
HLA-DQA1*05:01/DQB1*03:01	1	2	16	15	VTAGKLARA	SAAVTAGKLARAPAD	20.56	0.55
HLA-DRB3*02:02	1	431	445	15	VLFNDSTRL	SVGVLFNDSTRLILY	20.64	0.62
HLA-DRB1*03:01	1	39	53	15	VLVDPRSRR	EIPEVLVDPRSRRRY	20.7	0.17
HLA-DRB1*11:01	1	126	140	15	VLELCRRRS	VFVVLELCRRRSLLE	20.77	0.81
HLA-DRB1*09:01	1	509	523	15	WFRTRSAII	PYLRTWFRTRSAIIL	20.83	0.43
HLA-DRB1*01:01	1	584	598	15	VDKLLSSRS	RTMVDKLLSSRSASN	21.13	6.3
HLA-DQA1*05:01/DQB1*03:01	1	3	17	15	VTAGKLARA	AAVTAGKLARAPADP	21.17	0.6
HLA-DRB1*15:01	1	481	495	15	FRNYMSEHL	YFRNYMSEHLLKAGA	21.42	0.54
HLA-DRB1*07:01	1	272	286	15	INPVAASLI	KHINPVAASLIQKML	21.54	1.4
HLA-DRB1*01:01	1	479	493	15	FRNYMSEHL	LKYFRNYMSEHLLKA	21.73	6.5
HLA-DQA1*05:01/DQB1*03:01	1	24	38	15	AAPGAPAAA	GVAAPGAPAAAPPAK	21.75	0.63
HLA-DRB1*07:01	1	271	285	15	INPVAASLI	PKHINPVAASLIQKM	21.76	1.4
HLA-DRB3*01:01	1	114	128	15	FFEDNDFVF	VGFHGFFEDNDFVFV	22.24	0.42
HLA-DRB1*03:01	1	170	184	15	IHRDLKLGN	NRVIHRDLKLGNLFL	22.62	0.21
HLA-DRB1*13:02	1	519	533	15	IILHLSNGS	SAIILHLSNGSVQIN	22.68	1.1
HLA-DRB1*11:01	1	125	139	15	VLELCRRRS	FVFVVLELCRRRSLL	23.05	0.89
HLA-DQA1*05:01/DQB1*03:01	1	21	35	15	AAPGAPAAA	GVPGVAAPGAPAAAP	23.13	0.74
HLA-DRB1*01:01	1	587	601	15	LLSSRSASN	VDKLLSSRSASNRLK	23.31	7.1
HLA-DRB1*01:01	1	521	535	15	ILHLSNGSV	IILHLSNGSVQINFF	23.34	7.1
HLA-DQA1*05:01/DQB1*03:01	1	23	37	15	AAPGAPAAA	PGVAAPGAPAAAPPA	23.42	0.74
HLA-DRB3*01:01	1	450	464	15	IERDGTESY	SLQYIERDGTESYLT	23.73	0.47
HLA-DRB1*01:01	1	585	599	15	DKLLSSRSA	TMVDKLLSSRSASNR	23.81	7.2
HLA-DQA1*05:01/DQB1*03:01	1	25	39	15	AAPGAPAAA	VAAPGAPAAAPPAKE	24.11	0.77
HLA-DQA1*05:01/DQB1*03:01	1	4	18	15	VTAGKLARA	AVTAGKLARAPADPG	24.13	0.77
HLA-DRB1*01:01	1	583	597	15	VDKLLSSRS	ARTMVDKLLSSRSAS	24.18	7.3
HLA-DQA1*05:01/DQB1*03:01	1	22	36	15	AAPGAPAAA	VPGVAAPGAPAAAPP	24.3	0.78
HLA-DRB3*01:01	1	117	131	15	FFEDNDFVF	HGFFEDNDFVFVVLE	24.49	0.49
HLA-DRB1*13:02	1	520	534	15	LHLSNGSVQ	AIILHLSNGSVQINF	24.55	1.3
HLA-DRB1*03:01	1	38	52	15	VLVDPRSRR	KEIPEVLVDPRSRRR	24.57	0.24
HLA-DRB3*01:01	1	432	446	15	LFNDSTRLI	VGVLFNDSTRLILYN	24.6	0.49
HLA-DRB1*09:01	1	508	522	15	WFRTRSAII	LPYLRTWFRTRSAII	24.79	0.69
HLA-DRB1*01:01	1	586	600	15	LLSSRSASN	MVDKLLSSRSASNRL	24.82	7.5
HLA-DRB3*01:01	1	431	445	15	LFNDSTRLI	SVGVLFNDSTRLILY	24.94	0.52
HLA-DRB1*01:01	1	478	492	15	FRNYMSEHL	LLKYFRNYMSEHLLK	25.1	7.7
HLA-DRB3*01:01	1	449	463	15	IERDGTESY	DSLQYIERDGTESYL	25.14	0.52
HLA-DRB1*01:01	1	480	494	15	FRNYMSEHL	KYFRNYMSEHLLKAG	25.15	7.7
HLA-DRB1*07:01	1	577	591	15	LRYARTMVD	ASRLRYARTMVDKLL	25.19	1.7
HLA-DRB3*02:02	1	430	444	15	VLFNDSTRL	NSVGVLFNDSTRLIL	25.58	0.78
HLA-DRB1*07:01	1	270	284	15	INPVAASLI	IPKHINPVAASLIQK	25.59	1.8
HLA-DRB1*01:01	1	485	499	15	LLKAGANIT	YMSEHLLKAGANITP	25.64	7.9
HLA-DRB1*07:01	1	578	592	15	YARTMVDKL	SRLRYARTMVDKLLS	26.06	1.8
HLA-DRB1*01:01	1	537	551	15	LILCPLMAA	DHTKLILCPLMAAVT	26.42	8.2
HLA-DRB1*01:01	1	241	255	15	YTLLVGKPP	MYTLLVGKPPFETSC	26.51	8.2
HLA-DRB1*03:01	1	451	465	15	IERDGTESY	LQYIERDGTESYLTV	26.75	0.28
HLA-DQA1*05:01/DQB1*03:01	1	20	34	15	AAPGAPAAA	AGVPGVAAPGAPAAA	26.8	0.89
HLA-DRB5*01:01	1	54	68	15	FLGKGGFAK	VRGRFLGKGGFAKCF	26.82	1.5
HLA-DRB1*03:01	1	169	183	15	IHRDLKLGN	RNRVIHRDLKLGNLF	26.91	0.28
HLA-DRB5*01:01	1	95	109	15	MSMEISIHR	REKMSMEISIHRSLA	26.94	1.5
HLA-DRB1*15:01	1	516	530	15	IILHLSNGS	RTRSAIILHLSNGSV	27.29	0.78
HLA-DRB1*01:01	1	514	528	15	FRTRSAIIL	WFRTRSAIILHLSNG	27.5	8.5
HLA-DRB3*01:01	1	430	444	15	LFNDSTRLI	NSVGVLFNDSTRLIL	27.58	0.58
HLA-DRB1*04:05	1	575	589	15	LRYARTMVD	ELASRLRYARTMVDK	27.77	0.22
HLA-DRB1*03:01	1	171	185	15	IHRDLKLGN	RVIHRDLKLGNLFLN	28.46	0.33
HLA-DRB1*15:01	1	520	534	15	ILHLSNGSV	AIILHLSNGSVQINF	28.51	0.88
HLA-DRB1*11:01	1	124	138	15	VLELCRRRS	DFVFVVLELCRRRSL	28.69	1.4
HLA-DRB1*01:01	1	477	491	15	FRNYMSEHL	TLLKYFRNYMSEHLL	28.73	8.8
HLA-DRB3*01:01	1	452	466	15	IERDGTESY	QYIERDGTESYLTVS	28.91	0.6
HLA-DRB1*13:02	1	517	531	15	IILHLSNGS	TRSAIILHLSNGSVQ	29.01	1.7
HLA-DRB1*11:01	1	127	141	15	LELCRRRSL	FVVLELCRRRSLLEL	29.18	1.4
HLA-DQA1*04:01/DQB1*04:02	1	510	524	15	FRTRSAIIL	YLRTWFRTRSAIILH	29.23	0.21
HLA-DRB1*01:01	1	476	490	15	LKYFRNYMS	ITLLKYFRNYMSEHL	29.35	9
HLA-DPA1*03:01/DPB1*04:02	1	479	493	15	YMSEHLLKA	LKYFRNYMSEHLLKA	29.51	0.23
HLA-DRB3*02:02	1	432	446	15	VLFNDSTRL	VGVLFNDSTRLILYN	29.69	0.87
HLA-DRB1*07:01	1	579	593	15	YARTMVDKL	RLRYARTMVDKLLSS	29.69	2.2
HLA-DRB1*01:01	1	508	522	15	WFRTRSAII	LPYLRTWFRTRSAII	29.78	9.1
HLA-DRB5*01:01	1	55	69	15	FLGKGGFAK	RGRFLGKGGFAKCFE	29.79	1.8
HLA-DRB1*09:01	1	577	591	15	LRYARTMVD	ASRLRYARTMVDKLL	30.15	1.2
HLA-DRB1*13:02	1	511	525	15	FRTRSAIIL	LRTWFRTRSAIILHL	30.16	1.8
HLA-DRB1*01:01	1	578	592	15	YARTMVDKL	SRLRYARTMVDKLLS	30.39	9.3
HLA-DRB1*11:01	1	135	149	15	LELHKRRKA	RRSLLELHKRRKALT	30.54	1.6
HLA-DRB1*07:01	1	269	283	15	INPVAASLI	SIPKHINPVAASLIQ	30.8	2.3
HLA-DRB1*01:01	1	489	503	15	LLKAGANIT	HLLKAGANITPREGD	30.87	9.4
HLA-DRB1*01:01	1	579	593	15	YARTMVDKL	RLRYARTMVDKLLSS	31.03	9.5
HLA-DPA1*03:01/DPB1*04:02	1	556	570	15	FRTYRLSLL	KRDFRTYRLSLLEEY	31.34	0.28
HLA-DRB1*03:01	1	37	51	15	VLVDPRSRR	AKEIPEVLVDPRSRR	31.59	0.44
HLA-DRB1*01:01	1	459	473	15	YLTVSSHPN	TESYLTVSSHPNSLM	31.66	9.6
HLA-DRB1*13:02	1	512	526	15	FRTRSAIIL	RTWFRTRSAIILHLS	32.3	2
HLA-DRB1*13:02	1	428	442	15	VLFNDSTRL	CDNSVGVLFNDSTRL	32.4	2
HLA-DRB1*01:01	1	460	474	15	YLTVSSHPN	ESYLTVSSHPNSLMK	32.4	9.9
HLA-DRB1*01:01	1	481	495	15	YMSEHLLKA	YFRNYMSEHLLKAGA	32.57	9.9
HLA-DRB1*04:05	1	579	593	15	YARTMVDKL	RLRYARTMVDKLLSS	32.94	0.33
HLA-DRB5*01:01	1	94	108	15	MSMEISIHR	QREKMSMEISIHRSL	32.97	2.2
HLA-DRB1*01:01	1	516	530	15	IILHLSNGS	RTRSAIILHLSNGSV	33.17	11
HLA-DRB1*01:01	1	577	591	15	YARTMVDKL	ASRLRYARTMVDKLL	33.3	11
HLA-DRB5*01:01	1	470	484	15	LMKKITLLK	NSLMKKITLLKYFRN	33.34	2.2
HLA-DRB1*01:01	1	273	287	15	INPVAASLI	HINPVAASLIQKMLQ	33.38	11
HLA-DRB1*01:01	1	306	320	15	YIPARLPIT	TSGYIPARLPITCLT	33.44	11
HLA-DRB1*13:02	1	510	524	15	FRTRSAIIL	YLRTWFRTRSAIILH	33.47	2.1
HLA-DRB1*01:01	1	269	283	15	INPVAASLI	SIPKHINPVAASLIQ	33.6	11
HLA-DQA1*04:01/DQB1*04:02	1	511	525	15	FRTRSAIIL	LRTWFRTRSAIILHL	33.96	0.3
HLA-DRB1*09:01	1	578	592	15	YARTMVDKL	SRLRYARTMVDKLLS	34.21	1.5
HLA-DRB1*11:01	1	134	148	15	LELHKRRKA	RRRSLLELHKRRKAL	34.21	1.8
HLA-DPA1*03:01/DPB1*04:02	1	480	494	15	YMSEHLLKA	KYFRNYMSEHLLKAG	34.32	0.34
HLA-DRB1*03:01	1	450	464	15	IERDGTESY	SLQYIERDGTESYLT	34.44	0.5
HLA-DRB1*01:01	1	542	556	15	LCPLMAAVT	ILCPLMAAVTYIDEK	34.46	11
HLA-DQA1*04:01/DQB1*04:02	1	509	523	15	RTWFRTRSA	PYLRTWFRTRSAIIL	34.67	0.32
HLA-DPA1*03:01/DPB1*04:02	1	557	571	15	YRLSLLEEY	RDFRTYRLSLLEEYG	34.85	0.34
HLA-DRB1*11:01	1	136	150	15	LELHKRRKA	RSLLELHKRRKALTE	34.91	1.8
HLA-DRB1*01:01	1	588	602	15	LLSSRSASN	DKLLSSRSASNRLKA	35.21	11
HLA-DRB1*07:01	1	576	590	15	LRYARTMVD	LASRLRYARTMVDKL	35.25	2.7
HLA-DRB1*13:02	1	521	535	15	HLSNGSVQI	IILHLSNGSVQINFF	35.78	2.3
HLA-DPA1*03:01/DPB1*04:02	1	481	495	15	YMSEHLLKA	YFRNYMSEHLLKAGA	35.86	0.36
HLA-DRB1*07:01	1	268	282	15	INPVAASLI	YSIPKHINPVAASLI	36.04	2.7
HLA-DRB5*01:01	1	469	483	15	LMKKITLLK	PNSLMKKITLLKYFR	36.12	2.4
HLA-DRB1*01:01	1	582	596	15	VDKLLSSRS	YARTMVDKLLSSRSA	36.18	12
HLA-DRB1*01:01	1	305	319	15	YIPARLPIT	FTSGYIPARLPITCL	36.19	12
HLA-DRB1*09:01	1	513	527	15	WFRTRSAII	TWFRTRSAIILHLSN	36.62	1.7
HLA-DRB3*01:01	1	433	447	15	LFNDSTRLI	GVLFNDSTRLILYND	36.87	0.84
HLA-DQA1*04:01/DQB1*04:02	1	512	526	15	FRTRSAIIL	RTWFRTRSAIILHLS	37.14	0.37
HLA-DRB3*01:01	1	429	443	15	LFNDSTRLI	DNSVGVLFNDSTRLI	37.14	0.86
HLA-DRB1*01:01	1	475	489	15	LKYFRNYMS	KITLLKYFRNYMSEH	37.18	12
HLA-DRB1*03:01	1	168	182	15	IHRDLKLGN	HRNRVIHRDLKLGNL	37.4	0.59
HLA-DRB1*07:01	1	514	528	15	TRSAIILHL	WFRTRSAIILHLSNG	37.55	2.9
HLA-DRB3*02:02	1	429	443	15	VLFNDSTRL	DNSVGVLFNDSTRLI	38.07	1.2
HLA-DPA1*01:03/DPB1*02:01	1	300	314	15	FFTSGYIPA	LNDEFFTSGYIPARL	38.09	0.99
HLA-DRB5*01:01	1	96	110	15	MSMEISIHR	EKMSMEISIHRSLAH	38.09	2.5
HLA-DRB1*01:01	1	474	488	15	LKYFRNYMS	KKITLLKYFRNYMSE	38.16	12
HLA-DRB1*09:01	1	576	590	15	LRYARTMVD	LASRLRYARTMVDKL	38.33	1.8
HLA-DRB5*01:01	1	510	524	15	FRTRSAIIL	YLRTWFRTRSAIILH	38.57	2.6
HLA-DRB1*11:01	1	161	175	15	YLHRNRVIH	VLGCQYLHRNRVIHR	38.6	2.1
HLA-DRB1*13:02	1	516	530	15	IILHLSNGS	RTRSAIILHLSNGSV	38.61	2.5
HLA-DRB1*07:01	1	587	601	15	LLSSRSASN	VDKLLSSRSASNRLK	38.9	3.1
HLA-DRB1*01:01	1	461	475	15	TVSSHPNSL	SYLTVSSHPNSLMKK	39	12
HLA-DRB3*01:01	1	533	547	15	FFQDHTKLI	NFFQDHTKLILCPLM	39.15	0.91
HLA-DRB1*09:01	1	272	286	15	INPVAASLI	KHINPVAASLIQKML	39.24	1.8
HLA-DPA1*01:03/DPB1*04:01	1	556	570	15	FRTYRLSLL	KRDFRTYRLSLLEEY	39.25	0.82
HLA-DPA1*01:03/DPB1*02:01	1	301	315	15	FFTSGYIPA	NDEFFTSGYIPARLP	39.26	1.1
HLA-DRB1*13:02	1	509	523	15	LRTWFRTRS	PYLRTWFRTRSAIIL	39.54	2.6
HLA-DRB5*01:01	1	511	525	15	FRTRSAIIL	LRTWFRTRSAIILHL	39.54	2.7
HLA-DRB1*15:01	1	99	113	15	ISIHRSLAH	SMEISIHRSLAHQHV	39.78	1.7
HLA-DRB5*01:01	1	100	114	15	IHRSLAHQH	MEISIHRSLAHQHVV	39.95	2.7
HLA-DRB5*01:01	1	512	526	15	FRTRSAIIL	RTWFRTRSAIILHLS	39.98	2.7
HLA-DRB5*01:01	1	123	137	15	FVVLELCRR	NDFVFVVLELCRRRS	40.15	2.7
HLA-DRB1*04:05	1	323	337	15	FSIAPSSLD	PRFSIAPSSLDPSNR	40.57	0.58
HLA-DRB1*04:05	1	324	338	15	FSIAPSSLD	RFSIAPSSLDPSNRK	40.66	0.58
HLA-DRB3*01:01	1	113	127	15	FFEDNDFVF	VVGFHGFFEDNDFVF	40.98	0.93
HLA-DRB5*01:01	1	53	67	15	FLGKGGFAK	YVRGRFLGKGGFAKC	40.99	2.8
HLA-DRB5*01:01	1	471	485	15	ITLLKYFRN	SLMKKITLLKYFRNY	41.31	2.8
HLA-DRB1*03:01	1	449	463	15	IERDGTESY	DSLQYIERDGTESYL	41.68	0.73
HLA-DRB1*07:01	1	273	287	15	INPVAASLI	HINPVAASLIQKMLQ	41.94	3.2
HLA-DRB1*03:01	1	452	466	15	IERDGTESY	QYIERDGTESYLTVS	41.95	0.73
HLA-DRB1*15:01	1	100	114	15	ISIHRSLAH	MEISIHRSLAHQHVV	42.11	1.9
HLA-DRB1*01:01	1	307	321	15	YIPARLPIT	SGYIPARLPITCLTI	42.12	13
HLA-DRB1*11:01	1	508	522	15	LRTWFRTRS	LPYLRTWFRTRSAII	43.12	2.3
HLA-DRB1*07:01	1	100	114	15	IHRSLAHQH	MEISIHRSLAHQHVV	43.36	3.5
HLA-DRB1*13:02	1	178	192	15	LFLNEDLEV	KLGNLFLNEDLEVKI	43.61	2.9
HLA-DRB1*04:05	1	321	335	15	FSIAPSSLD	IPPRFSIAPSSLDPS	43.86	0.72
HLA-DRB5*01:01	1	124	138	15	FVVLELCRR	DFVFVVLELCRRRSL	43.94	3.1
HLA-DRB1*04:05	1	476	490	15	LKYFRNYMS	ITLLKYFRNYMSEHL	44.05	0.72
HLA-DRB1*01:01	1	473	487	15	ITLLKYFRN	MKKITLLKYFRNYMS	44.05	14
HLA-DPA1*01:03/DPB1*02:01	1	556	570	15	FRTYRLSLL	KRDFRTYRLSLLEEY	44.76	1.2
HLA-DPA1*02:01/DPB1*01:01	1	556	570	15	FRTYRLSLL	KRDFRTYRLSLLEEY	44.82	0.27
HLA-DRB1*01:01	1	236	250	15	YTLLVGKPP	SIGCIMYTLLVGKPP	45	14
HLA-DRB1*09:01	1	271	285	15	INPVAASLI	PKHINPVAASLIQKM	45.04	2.2
HLA-DPA1*01:03/DPB1*02:01	1	302	316	15	FFTSGYIPA	DEFFTSGYIPARLPI	45.06	1.2
HLA-DRB1*07:01	1	586	600	15	LLSSRSASN	MVDKLLSSRSASNRL	45.19	3.7
HLA-DRB1*13:02	1	271	285	15	INPVAASLI	PKHINPVAASLIQKM	45.5	3.1
HLA-DPA1*03:01/DPB1*04:02	1	482	496	15	YMSEHLLKA	FRNYMSEHLLKAGAN	45.62	0.68
HLA-DRB4*01:01	1	324	338	15	IAPSSLDPS	RFSIAPSSLDPSNRK	45.78	0.66
HLA-DRB1*07:01	1	588	602	15	LLSSRSASN	DKLLSSRSASNRLKA	45.78	3.8
HLA-DRB1*04:05	1	477	491	15	LKYFRNYMS	TLLKYFRNYMSEHLL	45.83	0.78
HLA-DPA1*01:03/DPB1*04:01	1	557	571	15	YRLSLLEEY	RDFRTYRLSLLEEYG	45.88	0.98
HLA-DRB1*04:05	1	320	334	15	FSIAPSSLD	TIPPRFSIAPSSLDP	46.34	0.82
HLA-DRB1*08:02	1	76	90	15	FAGKIVPKS	KEVFAGKIVPKSLLL	46.4	0.23
HLA-DPA1*03:01/DPB1*04:02	1	558	572	15	YRLSLLEEY	DFRTYRLSLLEEYGC	46.45	0.71
HLA-DRB1*01:01	1	458	472	15	YLTVSSHPN	GTESYLTVSSHPNSL	46.47	14
HLA-DRB1*12:01	1	471	485	15	MKKITLLKY	SLMKKITLLKYFRNY	46.58	0.27
HLA-DRB1*01:01	1	589	603	15	LSSRSASNR	KLLSSRSASNRLKAS	46.74	14
HLA-DRB1*09:01	1	587	601	15	LLSSRSASN	VDKLLSSRSASNRLK	46.81	2.4
HLA-DRB1*12:01	1	470	484	15	MKKITLLKY	NSLMKKITLLKYFRN	46.94	0.27
HLA-DRB1*13:02	1	440	454	15	ILYNDGDSL	TRLILYNDGDSLQYI	47.01	3.2
HLA-DRB1*04:05	1	322	336	15	FSIAPSSLD	PPRFSIAPSSLDPSN	47.18	0.86
HLA-DRB1*04:01	1	577	591	15	LRYARTMVD	ASRLRYARTMVDKLL	47.41	1.3
HLA-DRB1*07:01	1	479	493	15	FRNYMSEHL	LKYFRNYMSEHLLKA	48.31	4
HLA-DRB1*11:01	1	509	523	15	LRTWFRTRS	PYLRTWFRTRSAIIL	48.32	2.7
HLA-DRB3*01:01	1	448	462	15	IERDGTESY	GDSLQYIERDGTESY	48.43	1.2
HLA-DPA1*01:03/DPB1*04:01	1	117	131	15	FEDNDFVFV	HGFFEDNDFVFVVLE	48.46	1.1
HLA-DRB1*01:01	1	100	114	15	IHRSLAHQH	MEISIHRSLAHQHVV	48.51	15
HLA-DRB1*01:01	1	536	550	15	LILCPLMAA	QDHTKLILCPLMAAV	48.51	15
HLA-DRB5*01:01	1	468	482	15	LMKKITLLK	HPNSLMKKITLLKYF	48.58	3.6
HLA-DRB1*04:01	1	476	490	15	LKYFRNYMS	ITLLKYFRNYMSEHL	48.63	1.3
HLA-DRB1*01:01	1	482	496	15	YMSEHLLKA	FRNYMSEHLLKAGAN	48.68	15
HLA-DQA1*04:01/DQB1*04:02	1	508	522	15	RTWFRTRSA	LPYLRTWFRTRSAII	48.81	0.86
HLA-DRB1*09:01	1	579	593	15	YARTMVDKL	RLRYARTMVDKLLSS	49.07	2.6
HLA-DRB5*01:01	1	509	523	15	WFRTRSAII	PYLRTWFRTRSAIIL	49.1	3.6
HLA-DRB1*15:01	1	472	486	15	ITLLKYFRN	LMKKITLLKYFRNYM	49.13	2.5
HLA-DRB1*13:02	1	179	193	15	LFLNEDLEV	LGNLFLNEDLEVKIG	49.2	3.3
HLA-DRB5*01:01	1	93	107	15	MSMEISIHR	HQREKMSMEISIHRS	49.2	3.6
HLA-DRB5*01:01	1	587	601	15	LLSSRSASN	VDKLLSSRSASNRLK	49.45	3.7
HLA-DRB1*07:01	1	478	492	15	FRNYMSEHL	LLKYFRNYMSEHLLK	49.64	4.1
HLA-DRB1*09:01	1	586	600	15	LLSSRSASN	MVDKLLSSRSASNRL	49.71	2.6
HLA-DRB1*01:01	1	304	318	15	YIPARLPIT	FFTSGYIPARLPITC	49.72	15
HLA-DPA1*01:03/DPB1*04:01	1	300	314	15	FFTSGYIPA	LNDEFFTSGYIPARL	50.13	1.1
HLA-DRB1*04:01	1	587	601	15	LLSSRSASN	VDKLLSSRSASNRLK	50.17	1.4
HLA-DRB5*01:01	1	52	66	15	FLGKGGFAK	RYVRGRFLGKGGFAK	50.24	3.7
HLA-DPA1*01:03/DPB1*02:01	1	479	493	15	YMSEHLLKA	LKYFRNYMSEHLLKA	50.25	1.5
HLA-DRB5*01:01	1	589	603	15	LSSRSASNR	KLLSSRSASNRLKAS	50.6	3.8
HLA-DRB1*01:01	1	76	90	15	FAGKIVPKS	KEVFAGKIVPKSLLL	50.6	15
HLA-DPA1*01:03/DPB1*04:01	1	116	130	15	FEDNDFVFV	FHGFFEDNDFVFVVL	50.62	1.1
HLA-DRB1*07:01	1	99	113	15	IHRSLAHQH	SMEISIHRSLAHQHV	50.64	4.3
HLA-DRB1*11:01	1	162	176	15	YLHRNRVIH	LGCQYLHRNRVIHRD	50.87	2.9
HLA-DRB1*09:01	1	100	114	15	IHRSLAHQH	MEISIHRSLAHQHVV	50.96	2.7
HLA-DRB1*01:01	1	576	590	15	LRYARTMVD	LASRLRYARTMVDKL	51.21	16
HLA-DPA1*01:03/DPB1*02:01	1	480	494	15	YMSEHLLKA	KYFRNYMSEHLLKAG	51.36	1.5
HLA-DPA1*01:03/DPB1*02:01	1	481	495	15	YMSEHLLKA	YFRNYMSEHLLKAGA	51.45	1.5
HLA-DRB1*11:01	1	507	521	15	LRTWFRTRS	RLPYLRTWFRTRSAI	51.46	3
HLA-DRB1*07:01	1	589	603	15	SSRSASNRL	KLLSSRSASNRLKAS	51.49	4.3
HLA-DRB1*01:01	1	303	317	15	YIPARLPIT	EFFTSGYIPARLPIT	51.52	16
HLA-DPA1*01:03/DPB1*04:01	1	301	315	15	FFTSGYIPA	NDEFFTSGYIPARLP	51.55	1.1
HLA-DRB5*01:01	1	99	113	15	ISIHRSLAH	SMEISIHRSLAHQHV	51.69	3.9
HLA-DRB1*13:02	1	272	286	15	INPVAASLI	KHINPVAASLIQKML	51.7	3.5
HLA-DRB5*01:01	1	75	89	15	VFAGKIVPK	TKEVFAGKIVPKSLL	51.9	3.9
HLA-DRB1*01:01	1	484	498	15	LLKAGANIT	NYMSEHLLKAGANIT	51.9	16
HLA-DRB1*01:01	1	431	445	15	VLFNDSTRL	SVGVLFNDSTRLILY	52	16
HLA-DRB5*01:01	1	101	115	15	IHRSLAHQH	EISIHRSLAHQHVVG	52.06	3.9
HLA-DQA1*05:01/DQB1*03:01	1	522	536	15	LSNGSVQIN	ILHLSNGSVQINFFQ	52.08	3
HLA-DRB1*11:01	1	137	151	15	LELHKRRKA	SLLELHKRRKALTEP	52.28	3
HLA-DRB1*07:01	1	518	532	15	IILHLSNGS	RSAIILHLSNGSVQI	52.45	4.4
HLA-DRB5*01:01	1	56	70	15	FLGKGGFAK	GRFLGKGGFAKCFEI	52.55	3.9
HLA-DRB1*01:01	1	372	386	15	LQQLHSVNA	CHLSDMLQQLHSVNA	52.62	16
HLA-DRB1*13:02	1	270	284	15	INPVAASLI	IPKHINPVAASLIQK	52.65	3.5
HLA-DRB5*01:01	1	588	602	15	LSSRSASNR	DKLLSSRSASNRLKA	52.79	4
HLA-DRB5*01:01	1	479	493	15	FRNYMSEHL	LKYFRNYMSEHLLKA	52.88	4
HLA-DRB1*04:05	1	478	492	15	FRNYMSEHL	LLKYFRNYMSEHLLK	52.93	1.1
HLA-DRB1*11:01	1	123	137	15	FVVLELCRR	NDFVFVVLELCRRRS	52.96	3
HLA-DRB1*12:01	1	469	483	15	MKKITLLKY	PNSLMKKITLLKYFR	53.04	0.34
HLA-DRB1*01:01	1	472	486	15	ITLLKYFRN	LMKKITLLKYFRNYM	53.23	16
HLA-DRB1*07:01	1	477	491	15	FRNYMSEHL	TLLKYFRNYMSEHLL	53.42	4.5
HLA-DRB1*15:01	1	556	570	15	FRTYRLSLL	KRDFRTYRLSLLEEY	53.44	2.8
HLA-DRB5*01:01	1	570	584	15	CKELASRLR	YGCCKELASRLRYAR	53.5	4
HLA-DQA1*04:01/DQB1*04:02	1	303	317	15	TSGYIPARL	EFFTSGYIPARLPIT	53.96	1.2
HLA-DRB1*04:01	1	578	592	15	YARTMVDKL	SRLRYARTMVDKLLS	53.98	1.5
HLA-DRB1*07:01	1	476	490	15	LKYFRNYMS	ITLLKYFRNYMSEHL	54.23	4.6
HLA-DRB1*04:05	1	319	333	15	FSIAPSSLD	LTIPPRFSIAPSSLD	54.44	1.1
HLA-DRB3*01:01	1	118	132	15	FFEDNDFVF	GFFEDNDFVFVVLEL	54.8	1.3
HLA-DRB1*12:01	1	472	486	15	ITLLKYFRN	LMKKITLLKYFRNYM	54.87	0.35
HLA-DPA1*01:03/DPB1*02:01	1	557	571	15	FRTYRLSLL	RDFRTYRLSLLEEYG	54.88	1.7
HLA-DRB1*11:01	1	163	177	15	YLHRNRVIH	GCQYLHRNRVIHRDL	54.89	3.1
HLA-DRB3*01:01	1	453	467	15	IERDGTESY	YIERDGTESYLTVSS	54.95	1.3
HLA-DPA1*02:01/DPB1*01:01	1	557	571	15	YRLSLLEEY	RDFRTYRLSLLEEYG	55.17	0.49
HLA-DRB1*04:05	1	574	588	15	LRYARTMVD	KELASRLRYARTMVD	55.17	1.2
HLA-DRB1*09:01	1	273	287	15	VAASLIQKM	HINPVAASLIQKMLQ	55.36	3.1
HLA-DQA1*01:02/DQB1*06:02	1	274	288	15	VAASLIQKM	INPVAASLIQKMLQT	55.38	0.84
HLA-DRB5*01:01	1	478	492	15	FRNYMSEHL	LLKYFRNYMSEHLLK	55.45	4.2
HLA-DRB1*01:01	1	515	529	15	RSAIILHLS	FRTRSAIILHLSNGS	55.47	17
HLA-DQA1*04:01/DQB1*04:02	1	556	570	15	FRTYRLSLL	KRDFRTYRLSLLEEY	55.49	1.2
HLA-DRB5*01:01	1	97	111	15	ISIHRSLAH	KMSMEISIHRSLAHQ	55.5	4.2
HLA-DQA1*04:01/DQB1*04:02	1	513	527	15	RSAIILHLS	TWFRTRSAIILHLSN	55.86	1.2
HLA-DRB1*11:01	1	256	270	15	YLRIKKNEY	LKETYLRIKKNEYSI	55.98	3.1
HLA-DQA1*05:01/DQB1*03:01	1	5	19	15	LARAPADPG	VTAGKLARAPADPGK	55.98	3.2
HLA-DRB1*03:01	1	432	446	15	LFNDSTRLI	VGVLFNDSTRLILYN	56.18	1.3
HLA-DRB5*01:01	1	134	148	15	LLELHKRRK	RRRSLLELHKRRKAL	56.24	4.3
HLA-DRB4*01:01	1	323	337	15	IAPSSLDPS	PRFSIAPSSLDPSNR	56.25	1.2
HLA-DPA1*02:01/DPB1*01:01	1	479	493	15	YMSEHLLKA	LKYFRNYMSEHLLKA	56.32	0.49
HLA-DRB1*11:01	1	128	142	15	LELCRRRSL	VVLELCRRRSLLELH	56.46	3.2
HLA-DRB5*01:01	1	125	139	15	VVLELCRRR	FVFVVLELCRRRSLL	56.55	4.3
HLA-DRB5*01:01	1	506	520	15	YLRTWFRTR	ARLPYLRTWFRTRSA	56.72	4.3
HLA-DRB1*01:01	1	101	115	15	IHRSLAHQH	EISIHRSLAHQHVVG	56.87	17
HLA-DRB5*01:01	1	505	519	15	LPYLRTWFR	LARLPYLRTWFRTRS	56.9	4.3
HLA-DRB1*01:01	1	77	91	15	FAGKIVPKS	EVFAGKIVPKSLLLK	56.93	17
HLA-DRB1*13:02	1	441	455	15	ILYNDGDSL	RLILYNDGDSLQYIE	57	3.9
HLA-DRB1*11:01	1	133	147	15	LLELHKRRK	CRRRSLLELHKRRKA	57.38	3.2
HLA-DQA1*04:01/DQB1*04:02	1	555	569	15	FRTYRLSLL	EKRDFRTYRLSLLEE	57.5	1.3
HLA-DQA1*05:01/DQB1*03:01	1	26	40	15	PAAAPPAKE	AAPGAPAAAPPAKEI	57.53	3.3
HLA-DQA1*01:02/DQB1*06:02	1	273	287	15	VAASLIQKM	HINPVAASLIQKMLQ	57.65	0.93
HLA-DRB1*15:01	1	98	112	15	ISIHRSLAH	MSMEISIHRSLAHQH	57.84	3.2
HLA-DRB1*04:01	1	477	491	15	LKYFRNYMS	TLLKYFRNYMSEHLL	57.87	1.7
HLA-DRB5*01:01	1	122	136	15	FVVLELCRR	DNDFVFVVLELCRRR	58.01	4.5
HLA-DQA1*05:01/DQB1*03:01	1	521	535	15	LSNGSVQIN	IILHLSNGSVQINFF	58.16	3.3
HLA-DRB5*01:01	1	76	90	15	FAGKIVPKS	KEVFAGKIVPKSLLL	58.36	4.5
HLA-DRB1*04:05	1	475	489	15	LKYFRNYMS	KITLLKYFRNYMSEH	58.37	1.3
HLA-DRB1*04:01	1	518	532	15	IILHLSNGS	RSAIILHLSNGSVQI	58.38	1.7
HLA-DQA1*05:01/DQB1*03:01	1	15	29	15	GKAGVPGVA	ADPGKAGVPGVAAPG	58.46	3.4
HLA-DRB1*01:01	1	580	594	15	YARTMVDKL	LRYARTMVDKLLSSR	59.23	17
HLA-DRB1*11:01	1	470	484	15	LMKKITLLK	NSLMKKITLLKYFRN	59.31	3.4
HLA-DRB1*15:01	1	510	524	15	FRTRSAIIL	YLRTWFRTRSAIILH	59.47	3.2
HLA-DPA1*01:03/DPB1*04:01	1	302	316	15	FFTSGYIPA	DEFFTSGYIPARLPI	59.5	1.4
HLA-DRB1*13:02	1	434	448	15	FNDSTRLIL	VLFNDSTRLILYNDG	59.59	4.1
HLA-DRB1*01:01	1	471	485	15	ITLLKYFRN	SLMKKITLLKYFRNY	59.88	18
HLA-DRB1*03:01	1	431	445	15	LFNDSTRLI	SVGVLFNDSTRLILY	59.9	1.4
HLA-DRB1*12:01	1	468	482	15	MKKITLLKY	HPNSLMKKITLLKYF	59.99	0.4
HLA-DRB1*11:01	1	160	174	15	CQYLHRNRV	IVLGCQYLHRNRVIH	60.14	3.5
HLA-DQA1*04:01/DQB1*04:02	1	507	521	15	RTWFRTRSA	RLPYLRTWFRTRSAI	60.18	1.4
HLA-DQA1*04:01/DQB1*04:02	1	554	568	15	FRTYRLSLL	DEKRDFRTYRLSLLE	60.28	1.4
HLA-DRB5*01:01	1	467	481	15	LMKKITLLK	SHPNSLMKKITLLKY	60.31	4.7
HLA-DRB1*15:01	1	554	568	15	FRTYRLSLL	DEKRDFRTYRLSLLE	60.32	3.3
HLA-DRB1*01:01	1	102	116	15	HRSLAHQHV	ISIHRSLAHQHVVGF	60.32	18
HLA-DRB5*01:01	1	126	140	15	VVLELCRRR	VFVVLELCRRRSLLE	60.36	4.7
HLA-DRB1*04:01	1	475	489	15	LKYFRNYMS	KITLLKYFRNYMSEH	60.39	1.7
HLA-DRB1*09:01	1	588	602	15	LLSSRSASN	DKLLSSRSASNRLKA	60.89	3.4
HLA-DQA1*04:01/DQB1*04:02	1	302	316	15	TSGYIPARL	DEFFTSGYIPARLPI	60.92	1.4
HLA-DRB1*11:01	1	510	524	15	FRTRSAIIL	YLRTWFRTRSAIILH	60.93	3.6
HLA-DRB1*09:01	1	99	113	15	IHRSLAHQH	SMEISIHRSLAHQHV	61.28	3.5
HLA-DRB1*09:01	1	575	589	15	LRYARTMVD	ELASRLRYARTMVDK	61.43	3.5
HLA-DRB1*09:01	1	270	284	15	INPVAASLI	IPKHINPVAASLIQK	61.7	3.5
HLA-DRB1*15:01	1	555	569	15	FRTYRLSLL	EKRDFRTYRLSLLEE	61.72	3.3
HLA-DRB1*15:01	1	511	525	15	FRTRSAIIL	LRTWFRTRSAIILHL	62.04	3.4
HLA-DQA1*05:01/DQB1*03:01	1	14	28	15	GKAGVPGVA	PADPGKAGVPGVAAP	62.2	3.6
HLA-DRB1*04:05	1	479	493	15	FRNYMSEHL	LKYFRNYMSEHLLKA	62.27	1.5
HLA-DQA1*05:01/DQB1*03:01	1	16	30	15	GKAGVPGVA	DPGKAGVPGVAAPGA	62.38	3.6
HLA-DRB5*01:01	1	480	494	15	FRNYMSEHL	KYFRNYMSEHLLKAG	62.7	4.8
HLA-DRB1*08:02	1	75	89	15	FAGKIVPKS	TKEVFAGKIVPKSLL	62.74	0.47
HLA-DRB1*11:01	1	469	483	15	LMKKITLLK	PNSLMKKITLLKYFR	63.24	3.7
HLA-DRB5*01:01	1	507	521	15	YLRTWFRTR	RLPYLRTWFRTRSAI	63.24	4.9
HLA-DQA1*04:01/DQB1*04:02	1	479	493	15	FRNYMSEHL	LKYFRNYMSEHLLKA	63.44	1.5
HLA-DRB1*09:01	1	303	317	15	YIPARLPIT	EFFTSGYIPARLPIT	63.45	3.7
HLA-DRB1*01:01	1	152	166	15	YLRQIVLGC	EARYYLRQIVLGCQY	63.54	18
HLA-DRB5*01:01	1	508	522	15	WFRTRSAII	LPYLRTWFRTRSAII	63.62	5
HLA-DRB1*01:01	1	75	89	15	FAGKIVPKS	TKEVFAGKIVPKSLL	63.62	18
HLA-DRB1*07:01	1	101	115	15	IHRSLAHQH	EISIHRSLAHQHVVG	63.63	5.6
HLA-DRB1*04:01	1	586	600	15	LLSSRSASN	MVDKLLSSRSASNRL	63.85	1.9
HLA-DQA1*04:01/DQB1*04:02	1	478	492	15	FRNYMSEHL	LLKYFRNYMSEHLLK	64.07	1.5
HLA-DRB5*01:01	1	476	490	15	LKYFRNYMS	ITLLKYFRNYMSEHL	64.29	5.1
HLA-DRB1*08:02	1	77	91	15	FAGKIVPKS	EVFAGKIVPKSLLLK	64.32	0.52
HLA-DQA1*04:01/DQB1*04:02	1	515	529	15	RSAIILHLS	FRTRSAIILHLSNGS	64.36	1.5
HLA-DRB1*01:01	1	99	113	15	ISIHRSLAH	SMEISIHRSLAHQHV	64.45	19
HLA-DRB1*01:01	1	535	549	15	TKLILCPLM	FQDHTKLILCPLMAA	64.54	19
HLA-DRB5*01:01	1	477	491	15	LKYFRNYMS	TLLKYFRNYMSEHLL	64.55	5.1
HLA-DQA1*04:01/DQB1*04:02	1	304	318	15	TSGYIPARL	FFTSGYIPARLPITC	64.59	1.5
HLA-DRB1*15:01	1	509	523	15	LRTWFRTRS	PYLRTWFRTRSAIIL	64.62	3.6
HLA-DPA1*01:03/DPB1*02:01	1	299	313	15	FFTSGYIPA	LLNDEFFTSGYIPAR	64.85	2
HLA-DRB5*01:01	1	472	486	15	ITLLKYFRN	LMKKITLLKYFRNYM	64.91	5.1
HLA-DPA1*01:03/DPB1*04:01	1	115	129	15	FEDNDFVFV	GFHGFFEDNDFVFVV	65.14	1.5
HLA-DRB4*01:01	1	538	552	15	LILCPLMAA	HTKLILCPLMAAVTY	65.19	1.6
HLA-DRB1*13:02	1	269	283	15	INPVAASLI	SIPKHINPVAASLIQ	65.33	4.5
HLA-DRB1*09:01	1	101	115	15	IHRSLAHQH	EISIHRSLAHQHVVG	65.45	3.8
HLA-DRB1*03:01	1	172	186	15	IHRDLKLGN	VIHRDLKLGNLFLNE	65.54	1.6
HLA-DRB1*01:01	1	268	282	15	INPVAASLI	YSIPKHINPVAASLI	65.54	19
HLA-DPA1*01:03/DPB1*02:01	1	303	317	15	FFTSGYIPA	EFFTSGYIPARLPIT	65.74	2
HLA-DQA1*04:01/DQB1*04:02	1	100	114	15	IHRSLAHQH	MEISIHRSLAHQHVV	65.76	1.7
HLA-DRB1*11:01	1	471	485	15	ITLLKYFRN	SLMKKITLLKYFRNY	65.82	3.9
HLA-DQA1*05:01/DQB1*03:01	1	13	27	15	GKAGVPGVA	APADPGKAGVPGVAA	66.16	3.9
HLA-DPA1*01:03/DPB1*02:01	1	482	496	15	YMSEHLLKA	FRNYMSEHLLKAGAN	66.22	2
HLA-DRB1*04:01	1	576	590	15	LRYARTMVD	LASRLRYARTMVDKL	66.38	2.1
HLA-DRB5*01:01	1	135	149	15	LLELHKRRK	RRSLLELHKRRKALT	66.43	5.2
HLA-DRB1*13:02	1	439	453	15	ILYNDGDSL	STRLILYNDGDSLQY	66.62	4.7
HLA-DRB1*15:01	1	97	111	15	ISIHRSLAH	KMSMEISIHRSLAHQ	66.65	3.8
HLA-DRB1*07:01	1	480	494	15	FRNYMSEHL	KYFRNYMSEHLLKAG	66.73	5.9
HLA-DRB1*07:01	1	461	475	15	TVSSHPNSL	SYLTVSSHPNSLMKK	66.74	5.9
HLA-DPA1*01:03/DPB1*04:01	1	558	572	15	YRLSLLEEY	DFRTYRLSLLEEYGC	66.99	1.5
HLA-DRB4*01:01	1	473	487	15	ITLLKYFRN	MKKITLLKYFRNYMS	67.03	1.6
HLA-DPA1*01:03/DPB1*02:01	1	117	131	15	FEDNDFVFV	HGFFEDNDFVFVVLE	67.06	2.1
HLA-DRB1*01:01	1	308	322	15	PARLPITCL	GYIPARLPITCLTIP	67.17	19
HLA-DQA1*04:01/DQB1*04:02	1	99	113	15	ISIHRSLAH	SMEISIHRSLAHQHV	67.4	1.7
HLA-DRB1*07:01	1	460	474	15	YLTVSSHPN	ESYLTVSSHPNSLMK	67.49	5.9
HLA-DRB4*01:01	1	325	339	15	IAPSSLDPS	FSIAPSSLDPSNRKP	67.57	1.6
HLA-DRB1*11:01	1	474	488	15	LKYFRNYMS	KKITLLKYFRNYMSE	67.83	4
HLA-DQA1*04:01/DQB1*04:02	1	514	528	15	RSAIILHLS	WFRTRSAIILHLSNG	67.86	1.7
HLA-DRB1*07:01	1	519	533	15	ILHLSNGSV	SAIILHLSNGSVQIN	68.1	6
HLA-DRB1*11:01	1	473	487	15	ITLLKYFRN	MKKITLLKYFRNYMS	68.22	4
HLA-DRB4*01:01	1	474	488	15	LKYFRNYMS	KKITLLKYFRNYMSE	68.38	1.7
HLA-DRB5*01:01	1	102	116	15	IHRSLAHQH	ISIHRSLAHQHVVGF	68.4	5.4
HLA-DRB1*11:01	1	506	520	15	LRTWFRTRS	ARLPYLRTWFRTRSA	68.44	4
HLA-DRB1*01:01	1	569	583	15	CCKELASRL	EYGCCKELASRLRYA	68.48	20
HLA-DRB1*04:05	1	474	488	15	LKYFRNYMS	KKITLLKYFRNYMSE	68.68	1.8
HLA-DRB1*15:01	1	439	453	15	LILYNDGDS	STRLILYNDGDSLQY	68.68	4
HLA-DPA1*01:03/DPB1*04:01	1	479	493	15	YMSEHLLKA	LKYFRNYMSEHLLKA	68.7	1.6
HLA-DPA1*01:03/DPB1*02:01	1	116	130	15	FEDNDFVFV	FHGFFEDNDFVFVVL	68.7	2.1
HLA-DPA1*03:01/DPB1*04:02	1	559	573	15	YRLSLLEEY	FRTYRLSLLEEYGCC	68.72	1.4
HLA-DRB1*07:01	1	98	112	15	ISIHRSLAH	MSMEISIHRSLAHQH	68.81	6.1
HLA-DRB1*11:01	1	76	90	15	FAGKIVPKS	KEVFAGKIVPKSLLL	68.96	4
HLA-DRB3*02:02	1	433	447	15	VLFNDSTRL	GVLFNDSTRLILYND	69.09	1.8
HLA-DRB1*13:02	1	513	527	15	FRTRSAIIL	TWFRTRSAIILHLSN	69.23	4.9
HLA-DQA1*04:01/DQB1*04:02	1	477	491	15	FRNYMSEHL	TLLKYFRNYMSEHLL	69.27	1.9
HLA-DRB1*07:01	1	580	594	15	YARTMVDKL	LRYARTMVDKLLSSR	69.45	6.1
HLA-DRB1*01:01	1	432	446	15	VLFNDSTRL	VGVLFNDSTRLILYN	69.59	20
HLA-DPA1*01:03/DPB1*04:01	1	118	132	15	FEDNDFVFV	GFFEDNDFVFVVLEL	69.6	1.6
HLA-DRB1*01:01	1	556	570	15	FRTYRLSLL	KRDFRTYRLSLLEEY	69.77	20
HLA-DRB5*01:01	1	474	488	15	LKYFRNYMS	KKITLLKYFRNYMSE	69.84	5.5
HLA-DRB4*01:01	1	471	485	15	ITLLKYFRN	SLMKKITLLKYFRNY	70.06	1.8
HLA-DRB1*01:01	1	153	167	15	YLRQIVLGC	ARYYLRQIVLGCQYL	70.09	20
HLA-DQA1*05:01/DQB1*03:01	1	17	31	15	GVPGVAAPG	PGKAGVPGVAAPGAP	70.17	4.3
HLA-DPA1*02:01/DPB1*01:01	1	480	494	15	YMSEHLLKA	KYFRNYMSEHLLKAG	70.21	0.69
HLA-DQA1*05:01/DQB1*03:01	1	523	537	15	LSNGSVQIN	LHLSNGSVQINFFQD	70.49	4.3
HLA-DRB1*13:02	1	177	191	15	LFLNEDLEV	LKLGNLFLNEDLEVK	70.55	5
HLA-DRB1*15:01	1	471	485	15	ITLLKYFRN	SLMKKITLLKYFRNY	70.6	4.1
HLA-DQA1*04:01/DQB1*04:02	1	575	589	15	LRYARTMVD	ELASRLRYARTMVDK	70.87	2
HLA-DRB1*01:01	1	462	476	15	VSSHPNSLM	YLTVSSHPNSLMKKI	71	20
HLA-DRB1*11:01	1	468	482	15	LMKKITLLK	HPNSLMKKITLLKYF	71.11	4.2
HLA-DRB1*01:01	1	430	444	15	VLFNDSTRL	NSVGVLFNDSTRLIL	71.18	20
HLA-DRB1*15:01	1	553	567	15	FRTYRLSLL	IDEKRDFRTYRLSLL	71.23	4.2
HLA-DRB1*11:01	1	257	271	15	YLRIKKNEY	KETYLRIKKNEYSIP	71.62	4.2
HLA-DRB1*01:01	1	581	595	15	YARTMVDKL	RYARTMVDKLLSSRS	71.65	20
HLA-DRB1*09:01	1	585	599	15	LLSSRSASN	TMVDKLLSSRSASNR	71.7	4.4
HLA-DRB1*09:01	1	269	283	15	INPVAASLI	SIPKHINPVAASLIQ	71.72	4.4
HLA-DQA1*01:02/DQB1*06:02	1	272	286	15	VAASLIQKM	KHINPVAASLIQKML	71.81	1.4
HLA-DQA1*04:01/DQB1*04:02	1	76	90	15	FAGKIVPKS	KEVFAGKIVPKSLLL	71.84	2.1
HLA-DPA1*03:01/DPB1*04:02	1	554	568	15	FRTYRLSLL	DEKRDFRTYRLSLLE	72.3	1.4
HLA-DRB1*04:05	1	543	557	15	LMAAVTYID	LCPLMAAVTYIDEKR	72.37	2.1
HLA-DRB5*01:01	1	504	518	15	LPYLRTWFR	ELARLPYLRTWFRTR	72.53	5.8
HLA-DQA1*04:01/DQB1*04:02	1	574	588	15	LRYARTMVD	KELASRLRYARTMVD	72.58	2.2
HLA-DRB1*15:01	1	512	526	15	FRTRSAIIL	RTWFRTRSAIILHLS	72.65	4.4
HLA-DRB1*04:05	1	510	524	15	WFRTRSAII	YLRTWFRTRSAIILH	72.67	2.1
HLA-DRB1*15:01	1	101	115	15	IHRSLAHQH	EISIHRSLAHQHVVG	72.7	4.4
HLA-DRB1*07:01	1	517	531	15	IILHLSNGS	TRSAIILHLSNGSVQ	72.8	6.4
HLA-DRB5*01:01	1	473	487	15	ITLLKYFRN	MKKITLLKYFRNYMS	72.87	5.8
HLA-DRB1*13:02	1	508	522	15	LRTWFRTRS	LPYLRTWFRTRSAII	72.92	5.1
HLA-DPA1*01:03/DPB1*04:01	1	481	495	15	YMSEHLLKA	YFRNYMSEHLLKAGA	73.05	1.7
HLA-DRB1*09:01	1	557	571	15	YRLSLLEEY	RDFRTYRLSLLEEYG	73.18	4.6
HLA-DRB4*01:01	1	470	484	15	MKKITLLKY	NSLMKKITLLKYFRN	73.31	2
HLA-DQA1*04:01/DQB1*04:02	1	301	315	15	FFTSGYIPA	NDEFFTSGYIPARLP	73.34	2.2
HLA-DRB4*01:01	1	475	489	15	LKYFRNYMS	KITLLKYFRNYMSEH	73.37	2
HLA-DRB1*09:01	1	518	532	15	IILHLSNGS	RSAIILHLSNGSVQI	73.46	4.6
HLA-DRB4*01:01	1	518	532	15	IILHLSNGS	RSAIILHLSNGSVQI	73.58	2
HLA-DPA1*01:03/DPB1*04:01	1	299	313	15	FFTSGYIPA	LLNDEFFTSGYIPAR	73.65	1.7
HLA-DRB1*07:01	1	459	473	15	YLTVSSHPN	TESYLTVSSHPNSLM	74.12	6.6
HLA-DQA1*05:01/DQB1*03:01	1	18	32	15	GVPGVAAPG	GKAGVPGVAAPGAPA	74.42	4.5
HLA-DRB4*01:01	1	577	591	15	LRYARTMVD	ASRLRYARTMVDKLL	74.45	2.1
HLA-DQA1*04:01/DQB1*04:02	1	553	567	15	KRDFRTYRL	IDEKRDFRTYRLSLL	74.51	2.3
HLA-DRB4*01:01	1	472	486	15	ITLLKYFRN	LMKKITLLKYFRNYM	74.69	2.1
HLA-DRB1*15:01	1	508	522	15	LRTWFRTRS	LPYLRTWFRTRSAII	74.71	4.6
HLA-DRB1*09:01	1	589	603	15	SSRSASNRL	KLLSSRSASNRLKAS	74.74	4.7
HLA-DQA1*05:01/DQB1*03:01	1	19	33	15	GVPGVAAPG	KAGVPGVAAPGAPAA	74.78	4.5
HLA-DRB5*01:01	1	475	489	15	LKYFRNYMS	KITLLKYFRNYMSEH	74.86	5.9
HLA-DRB5*01:01	1	48	62	15	YVRGRFLGK	RSRRRYVRGRFLGKG	74.9	5.9
HLA-DRB1*04:01	1	588	602	15	LLSSRSASN	DKLLSSRSASNRLKA	74.93	2.7
HLA-DRB4*01:01	1	578	592	15	YARTMVDKL	SRLRYARTMVDKLLS	74.95	2.1
HLA-DRB1*01:01	1	78	92	15	KIVPKSLLL	VFAGKIVPKSLLLKP	74.98	21
HLA-DQA1*05:01/DQB1*03:01	1	520	534	15	LSNGSVQIN	AIILHLSNGSVQINF	75.09	4.6
HLA-DRB1*13:02	1	180	194	15	LFLNEDLEV	GNLFLNEDLEVKIGD	75.1	5.3
HLA-DQA1*04:01/DQB1*04:02	1	557	571	15	FRTYRLSLL	RDFRTYRLSLLEEYG	75.14	2.4
HLA-DRB1*07:01	1	520	534	15	LHLSNGSVQ	AIILHLSNGSVQINF	75.24	6.7
HLA-DPA1*02:01/DPB1*01:01	1	481	495	15	YMSEHLLKA	YFRNYMSEHLLKAGA	75.32	0.82
HLA-DQA1*04:01/DQB1*04:02	1	576	590	15	LRYARTMVD	LASRLRYARTMVDKL	75.49	2.4
HLA-DRB1*01:01	1	522	536	15	LSNGSVQIN	ILHLSNGSVQINFFQ	75.68	21
HLA-DRB1*01:01	1	470	484	15	MKKITLLKY	NSLMKKITLLKYFRN	75.74	21
HLA-DRB5*01:01	1	133	147	15	LLELHKRRK	CRRRSLLELHKRRKA	75.77	6
HLA-DRB1*04:01	1	579	593	15	YARTMVDKL	RLRYARTMVDKLLSS	75.86	2.7
HLA-DRB1*04:01	1	517	531	15	IILHLSNGS	TRSAIILHLSNGSVQ	75.92	2.7
HLA-DRB1*11:01	1	472	486	15	ITLLKYFRN	LMKKITLLKYFRNYM	75.93	4.4
HLA-DRB1*15:01	1	515	529	15	IILHLSNGS	FRTRSAIILHLSNGS	75.98	4.7
HLA-DQA1*05:01/DQB1*03:01	1	75	89	15	VFAGKIVPK	TKEVFAGKIVPKSLL	76.02	4.6
HLA-DRB1*11:01	1	258	272	15	YLRIKKNEY	ETYLRIKKNEYSIPK	76.03	4.4
HLA-DRB5*01:01	1	571	585	15	CKELASRLR	GCCKELASRLRYART	76.08	6
HLA-DRB1*13:02	1	522	536	15	HLSNGSVQI	ILHLSNGSVQINFFQ	76.11	5.4
HLA-DPA1*01:03/DPB1*04:01	1	480	494	15	YMSEHLLKA	KYFRNYMSEHLLKAG	76.21	1.8
HLA-DPA1*03:01/DPB1*04:02	1	553	567	15	FRTYRLSLL	IDEKRDFRTYRLSLL	76.33	1.6
HLA-DRB5*01:01	1	481	495	15	YMSEHLLKA	YFRNYMSEHLLKAGA	76.63	6.1
HLA-DRB1*13:02	1	268	282	15	KHINPVAAS	YSIPKHINPVAASLI	76.77	5.4
HLA-DQA1*04:01/DQB1*04:02	1	476	490	15	LKYFRNYMS	ITLLKYFRNYMSEHL	76.79	2.5
HLA-DRB1*01:01	1	570	584	15	CCKELASRL	YGCCKELASRLRYAR	76.79	21
HLA-DRB1*03:01	1	453	467	15	IERDGTESY	YIERDGTESYLTVSS	76.87	1.9
HLA-DRB1*09:01	1	556	570	15	FRTYRLSLL	KRDFRTYRLSLLEEY	77.07	5
HLA-DQA1*01:02/DQB1*06:02	1	1	15	15	VTAGKLARA	MSAAVTAGKLARAPA	77.13	1.6
HLA-DRB1*01:01	1	154	168	15	YLRQIVLGC	RYYLRQIVLGCQYLH	77.2	21
HLA-DRB5*01:01	1	74	88	15	VFAGKIVPK	DTKEVFAGKIVPKSL	77.27	6.2
HLA-DRB1*11:01	1	467	481	15	LMKKITLLK	SHPNSLMKKITLLKY	77.29	4.6
HLA-DRB5*01:01	1	569	583	15	CKELASRLR	EYGCCKELASRLRYA	77.47	6.2
HLA-DRB1*07:01	1	556	570	15	FRTYRLSLL	KRDFRTYRLSLLEEY	77.55	6.8
HLA-DRB1*11:01	1	475	489	15	LKYFRNYMS	KITLLKYFRNYMSEH	77.6	4.6
HLA-DRB1*04:05	1	511	525	15	WFRTRSAII	LRTWFRTRSAIILHL	77.87	2.4
HLA-DPA1*01:03/DPB1*02:01	1	504	518	15	YLRTWFRTR	ELARLPYLRTWFRTR	77.96	2.4
HLA-DRB1*15:01	1	557	571	15	FRTYRLSLL	RDFRTYRLSLLEEYG	78.01	4.9
HLA-DRB1*09:01	1	268	282	15	INPVAASLI	YSIPKHINPVAASLI	78.06	5.1
HLA-DRB1*09:01	1	479	493	15	FRNYMSEHL	LKYFRNYMSEHLLKA	78.1	5.1
HLA-DRB4*01:01	1	537	551	15	LILCPLMAA	DHTKLILCPLMAAVT	78.15	2.3
HLA-DQA1*04:01/DQB1*04:02	1	506	520	15	RTWFRTRSA	ARLPYLRTWFRTRSA	78.33	2.6
HLA-DRB1*07:01	1	516	530	15	IILHLSNGS	RTRSAIILHLSNGSV	78.4	6.9
HLA-DRB1*03:01	1	167	181	15	IHRDLKLGN	LHRNRVIHRDLKLGN	78.45	2
HLA-DPA1*03:01/DPB1*04:02	1	555	569	15	FRTYRLSLL	EKRDFRTYRLSLLEE	78.54	1.7
HLA-DRB1*09:01	1	478	492	15	FRNYMSEHL	LLKYFRNYMSEHLLK	78.61	5.1
HLA-DRB1*13:02	1	515	529	15	IILHLSNGS	FRTRSAIILHLSNGS	78.76	5.5
HLA-DRB4*01:01	1	100	114	15	IHRSLAHQH	MEISIHRSLAHQHVV	79.24	2.3
HLA-DRB5*01:01	1	47	61	15	RRYVRGRFL	PRSRRRYVRGRFLGK	79.33	6.3
HLA-DRB1*07:01	1	515	529	15	IILHLSNGS	FRTRSAIILHLSNGS	79.4	7
HLA-DRB1*03:01	1	430	444	15	LFNDSTRLI	NSVGVLFNDSTRLIL	79.47	2
HLA-DQA1*04:01/DQB1*04:02	1	577	591	15	LRYARTMVD	ASRLRYARTMVDKLL	79.59	2.6
HLA-DPA1*01:03/DPB1*02:01	1	558	572	15	YRLSLLEEY	DFRTYRLSLLEEYGC	79.62	2.5
HLA-DQA1*04:01/DQB1*04:02	1	75	89	15	FAGKIVPKS	TKEVFAGKIVPKSLL	79.63	2.6
HLA-DRB1*12:01	1	518	532	15	ILHLSNGSV	RSAIILHLSNGSVQI	79.67	0.68
HLA-DRB1*15:01	1	440	454	15	LILYNDGDS	TRLILYNDGDSLQYI	79.75	5
HLA-DRB5*01:01	1	513	527	15	FRTRSAIIL	TWFRTRSAIILHLSN	79.82	6.4
HLA-DRB1*11:01	1	511	525	15	FRTRSAIIL	LRTWFRTRSAIILHL	80.03	4.8
HLA-DQA1*01:02/DQB1*06:02	1	275	289	15	VAASLIQKM	NPVAASLIQKMLQTD	80.11	1.7
HLA-DQA1*04:01/DQB1*04:02	1	480	494	15	FRNYMSEHL	KYFRNYMSEHLLKAG	80.24	2.7
HLA-DQA1*04:01/DQB1*04:02	1	573	587	15	ELASRLRYA	CKELASRLRYARTMV	80.36	2.7
HLA-DRB1*07:01	1	96	110	15	MEISIHRSL	EKMSMEISIHRSLAH	80.41	7.1
HLA-DRB1*13:02	1	100	114	15	ISIHRSLAH	MEISIHRSLAHQHVV	80.42	5.7
HLA-DQA1*05:01/DQB1*03:01	1	273	287	15	VAASLIQKM	HINPVAASLIQKMLQ	80.5	4.9
HLA-DRB1*13:02	1	99	113	15	ISIHRSLAH	SMEISIHRSLAHQHV	80.59	5.7
HLA-DQA1*04:01/DQB1*04:02	1	98	112	15	ISIHRSLAH	MSMEISIHRSLAHQH	80.6	2.7
HLA-DRB1*12:01	1	473	487	15	ITLLKYFRN	MKKITLLKYFRNYMS	80.61	0.7
HLA-DQA1*05:01/DQB1*03:01	1	274	288	15	VAASLIQKM	INPVAASLIQKMLQT	80.75	4.9
HLA-DRB4*01:01	1	476	490	15	LKYFRNYMS	ITLLKYFRNYMSEHL	80.94	2.4
HLA-DQA1*04:01/DQB1*04:02	1	101	115	15	IHRSLAHQH	EISIHRSLAHQHVVG	81.19	2.7
HLA-DRB1*09:01	1	514	528	15	TRSAIILHL	WFRTRSAIILHLSNG	81.25	5.3
HLA-DRB1*04:01	1	478	492	15	FRNYMSEHL	LLKYFRNYMSEHLLK	81.26	3
HLA-DRB1*07:01	1	97	111	15	ISIHRSLAH	KMSMEISIHRSLAHQ	81.31	7.2
HLA-DRB1*07:01	1	585	599	15	LLSSRSASN	TMVDKLLSSRSASNR	81.91	7.3
HLA-DRB5*01:01	1	98	112	15	ISIHRSLAH	MSMEISIHRSLAHQH	81.95	6.5
HLA-DPA1*02:01/DPB1*01:01	1	558	572	15	YRLSLLEEY	DFRTYRLSLLEEYGC	82.07	0.97
HLA-DRB1*09:01	1	477	491	15	FRNYMSEHL	TLLKYFRNYMSEHLL	82.18	5.4
HLA-DRB1*04:01	1	519	533	15	ILHLSNGSV	SAIILHLSNGSVQIN	82.21	3.1
HLA-DRB1*12:01	1	467	481	15	MKKITLLKY	SHPNSLMKKITLLKY	82.24	0.74
HLA-DRB1*13:02	1	461	475	15	VSSHPNSLM	SYLTVSSHPNSLMKK	82.37	5.9
HLA-DRB5*01:01	1	586	600	15	LLSSRSASN	MVDKLLSSRSASNRL	82.45	6.5
HLA-DRB1*09:01	1	102	116	15	IHRSLAHQH	ISIHRSLAHQHVVGF	82.48	5.4
HLA-DRB1*01:01	1	151	165	15	YLRQIVLGC	PEARYYLRQIVLGCQ	82.53	22
HLA-DRB1*11:01	1	259	273	15	LRIKKNEYS	TYLRIKKNEYSIPKH	82.99	4.9
HLA-DRB4*01:01	1	469	483	15	MKKITLLKY	PNSLMKKITLLKYFR	83.06	2.5
HLA-DRB1*04:01	1	422	436	15	YQLCDNSVG	GLGYQLCDNSVGVLF	83.08	3.1
HLA-DRB1*01:01	1	302	316	15	FFTSGYIPA	DEFFTSGYIPARLPI	83.17	23
HLA-DRB1*15:01	1	521	535	15	ILHLSNGSV	IILHLSNGSVQINFF	83.49	5.2
HLA-DRB1*04:05	1	459	473	15	YLTVSSHPN	TESYLTVSSHPNSLM	83.88	2.7
HLA-DRB1*09:01	1	461	475	15	VSSHPNSLM	SYLTVSSHPNSLMKK	83.94	5.5
HLA-DRB1*11:01	1	512	526	15	FRTRSAIIL	RTWFRTRSAIILHLS	84.12	5
HLA-DRB1*15:01	1	470	484	15	MKKITLLKY	NSLMKKITLLKYFRN	84.18	5.3
HLA-DRB1*04:05	1	480	494	15	YMSEHLLKA	KYFRNYMSEHLLKAG	84.41	2.7
HLA-DRB1*07:01	1	102	116	15	IHRSLAHQH	ISIHRSLAHQHVVGF	84.56	7.6
HLA-DQA1*01:02/DQB1*06:02	1	514	528	15	TRSAIILHL	WFRTRSAIILHLSNG	84.68	1.8
HLA-DRB1*04:05	1	509	523	15	WFRTRSAII	PYLRTWFRTRSAIIL	84.72	2.7
HLA-DPA1*01:03/DPB1*02:01	1	406	420	15	FWVSKWVDY	IPIFWVSKWVDYSDK	85.02	2.7
HLA-DRB1*09:01	1	476	490	15	LKYFRNYMS	ITLLKYFRNYMSEHL	85.56	5.7
HLA-DRB1*03:01	1	433	447	15	LFNDSTRLI	GVLFNDSTRLILYND	85.7	2.1
HLA-DRB4*01:01	1	99	113	15	ISIHRSLAH	SMEISIHRSLAHQHV	85.95	2.6
HLA-DRB1*09:01	1	98	112	15	ISIHRSLAH	MSMEISIHRSLAHQH	85.95	5.7
HLA-DRB1*11:01	1	255	269	15	YLRIKKNEY	CLKETYLRIKKNEYS	86.14	5.1
HLA-DRB3*01:01	1	434	448	15	LFNDSTRLI	VLFNDSTRLILYNDG	86.45	2
HLA-DRB4*01:01	1	579	593	15	YARTMVDKL	RLRYARTMVDKLLSS	86.68	2.7
HLA-DPA1*03:01/DPB1*04:02	1	483	497	15	YMSEHLLKA	RNYMSEHLLKAGANI	86.83	2
HLA-DRB4*01:01	1	539	553	15	LILCPLMAA	TKLILCPLMAAVTYI	86.85	2.7
HLA-DRB1*07:01	1	575	589	15	LRYARTMVD	ELASRLRYARTMVDK	87.17	7.8
HLA-DPA1*01:03/DPB1*02:01	1	554	568	15	FRTYRLSLL	DEKRDFRTYRLSLLE	87.21	2.8
HLA-DRB1*04:01	1	479	493	15	FRNYMSEHL	LKYFRNYMSEHLLKA	87.22	3.4
HLA-DQA1*05:01/DQB1*03:01	1	74	88	15	VFAGKIVPK	DTKEVFAGKIVPKSL	87.34	5.3
HLA-DRB1*01:01	1	557	571	15	FRTYRLSLL	RDFRTYRLSLLEEYG	87.36	23
HLA-DPA1*01:03/DPB1*02:01	1	118	132	15	FEDNDFVFV	GFFEDNDFVFVVLEL	87.42	2.8
HLA-DQA1*01:02/DQB1*06:02	1	513	527	15	TRSAIILHL	TWFRTRSAIILHLSN	87.52	1.8
HLA-DRB1*15:01	1	462	476	15	VSSHPNSLM	YLTVSSHPNSLMKKI	87.54	5.5
HLA-DRB1*01:01	1	300	314	15	FFTSGYIPA	LNDEFFTSGYIPARL	87.7	23
HLA-DPA1*01:03/DPB1*04:01	1	482	496	15	YMSEHLLKA	FRNYMSEHLLKAGAN	87.76	2
HLA-DQA1*04:01/DQB1*04:02	1	97	111	15	ISIHRSLAH	KMSMEISIHRSLAHQ	87.76	3.2
HLA-DRB1*01:01	1	314	328	15	ITCLTIPPR	LPITCLTIPPRFSIA	87.76	23
HLA-DRB1*04:05	1	512	526	15	WFRTRSAII	RTWFRTRSAIILHLS	88.07	2.9
HLA-DRB4*01:01	1	517	531	15	IILHLSNGS	TRSAIILHLSNGSVQ	88.13	2.8
HLA-DPA1*01:03/DPB1*02:01	1	251	265	15	CLKETYLRI	FETSCLKETYLRIKK	88.15	2.9
HLA-DRB1*09:01	1	460	474	15	YLTVSSHPN	ESYLTVSSHPNSLMK	88.23	5.9
HLA-DRB1*12:01	1	519	533	15	ILHLSNGSV	SAIILHLSNGSVQIN	88.45	0.91
HLA-DQA1*05:01/DQB1*03:01	1	272	286	15	VAASLIQKM	KHINPVAASLIQKML	88.46	5.4
HLA-DRB1*09:01	1	519	533	15	LHLSNGSVQ	SAIILHLSNGSVQIN	88.48	5.9
HLA-DQA1*01:02/DQB1*06:02	1	2	16	15	VTAGKLARA	SAAVTAGKLARAPAD	88.72	1.9
HLA-DRB1*04:01	1	474	488	15	LKYFRNYMS	KKITLLKYFRNYMSE	88.74	3.4
HLA-DQA1*04:01/DQB1*04:02	1	516	530	15	RSAIILHLS	RTRSAIILHLSNGSV	88.84	3.3
HLA-DRB1*11:01	1	164	178	15	YLHRNRVIH	CQYLHRNRVIHRDLK	88.85	5.2
HLA-DRB1*11:01	1	99	113	15	ISIHRSLAH	SMEISIHRSLAHQHV	89.09	5.3
HLA-DRB1*11:01	1	77	91	15	FAGKIVPKS	EVFAGKIVPKSLLLK	89.15	5.3
HLA-DRB1*01:01	1	313	327	15	ITCLTIPPR	RLPITCLTIPPRFSI	89.65	24
HLA-DQA1*04:01/DQB1*04:02	1	77	91	15	FAGKIVPKS	EVFAGKIVPKSLLLK	89.69	3.4
HLA-DRB1*01:01	1	274	288	15	VAASLIQKM	INPVAASLIQKMLQT	89.7	24
HLA-DRB3*02:02	1	520	534	15	HLSNGSVQI	AIILHLSNGSVQINF	89.76	2.1
HLA-DRB1*04:05	1	460	474	15	YLTVSSHPN	ESYLTVSSHPNSLMK	89.9	3
HLA-DRB1*01:01	1	103	117	15	LAHQHVVGF	SIHRSLAHQHVVGFH	90.01	24
HLA-DRB1*11:01	1	476	490	15	LKYFRNYMS	ITLLKYFRNYMSEHL	90.12	5.3
HLA-DRB3*02:02	1	587	601	15	LLSSRSASN	VDKLLSSRSASNRLK	90.21	2.1
HLA-DRB5*01:01	1	136	150	15	LELHKRRKA	RSLLELHKRRKALTE	90.25	7.1
HLA-DRB5*01:01	1	77	91	15	FAGKIVPKS	EVFAGKIVPKSLLLK	90.29	7.1
HLA-DRB1*07:01	1	462	476	15	VSSHPNSLM	YLTVSSHPNSLMKKI	90.5	8.1
HLA-DRB3*02:02	1	521	535	15	HLSNGSVQI	IILHLSNGSVQINFF	90.94	2.1
HLA-DRB5*01:01	1	50	64	15	YVRGRFLGK	RRRYVRGRFLGKGGF	91.19	7.2
HLA-DPA1*01:03/DPB1*04:01	1	554	568	15	FRTYRLSLL	DEKRDFRTYRLSLLE	91.22	2.1
HLA-DRB1*13:02	1	462	476	15	VSSHPNSLM	YLTVSSHPNSLMKKI	91.27	6.5
HLA-DRB1*01:01	1	155	169	15	QIVLGCQYL	YYLRQIVLGCQYLHR	91.36	24
HLA-DPA1*01:03/DPB1*04:01	1	406	420	15	FWVSKWVDY	IPIFWVSKWVDYSDK	91.81	2.1
HLA-DPA1*01:03/DPB1*02:01	1	115	129	15	FEDNDFVFV	GFHGFFEDNDFVFVV	91.95	3
HLA-DRB4*01:01	1	322	336	15	IAPSSLDPS	PPRFSIAPSSLDPSN	92.09	3
HLA-DPA1*01:03/DPB1*02:01	1	502	516	15	LARLPYLRT	GDELARLPYLRTWFR	92.19	3.1
HLA-DRB1*09:01	1	574	588	15	LRYARTMVD	KELASRLRYARTMVD	92.36	6.2
HLA-DRB1*01:01	1	483	497	15	YMSEHLLKA	RNYMSEHLLKAGANI	92.39	24
HLA-DRB1*13:02	1	460	474	15	LTVSSHPNS	ESYLTVSSHPNSLMK	92.42	6.5
HLA-DRB1*09:01	1	300	314	15	FFTSGYIPA	LNDEFFTSGYIPARL	92.47	6.3
HLA-DRB1*04:01	1	459	473	15	YLTVSSHPN	TESYLTVSSHPNSLM	92.64	3.6
HLA-DPA1*02:01/DPB1*01:01	1	482	496	15	YMSEHLLKA	FRNYMSEHLLKAGAN	92.88	1.2
HLA-DRB1*15:01	1	438	452	15	LILYNDGDS	DSTRLILYNDGDSLQ	92.89	6
HLA-DPA1*01:03/DPB1*02:01	1	250	264	15	CLKETYLRI	PFETSCLKETYLRIK	93.18	3.1
HLA-DRB1*01:01	1	123	137	15	FVFVVLELC	NDFVFVVLELCRRRS	93.85	25
HLA-DRB1*11:01	1	159	173	15	CQYLHRNRV	QIVLGCQYLHRNRVI	93.9	5.6
HLA-DRB1*04:01	1	510	524	15	WFRTRSAII	YLRTWFRTRSAIILH	93.96	3.7
HLA-DRB5*01:01	1	132	146	15	RRSLLELHK	LCRRRSLLELHKRRK	94.12	7.4
HLA-DRB1*09:01	1	274	288	15	VAASLIQKM	INPVAASLIQKMLQT	94.33	6.4
HLA-DQA1*05:01/DQB1*03:01	1	76	90	15	VFAGKIVPK	KEVFAGKIVPKSLLL	94.68	5.8
HLA-DRB5*01:01	1	313	327	15	ITCLTIPPR	RLPITCLTIPPRFSI	94.7	7.5
HLA-DPA1*01:03/DPB1*02:01	1	555	569	15	FRTYRLSLL	EKRDFRTYRLSLLEE	94.84	3.2
HLA-DRB1*13:02	1	161	175	15	YLHRNRVIH	VLGCQYLHRNRVIHR	94.86	6.6
HLA-DRB1*04:05	1	542	556	15	LMAAVTYID	ILCPLMAAVTYIDEK	94.88	3.3
HLA-DRB1*08:02	1	511	525	15	FRTRSAIIL	LRTWFRTRSAIILHL	95.05	1.5
HLA-DRB1*04:01	1	585	599	15	LLSSRSASN	TMVDKLLSSRSASNR	95.05	3.8
HLA-DRB1*08:02	1	512	526	15	FRTRSAIIL	RTWFRTRSAIILHLS	95.26	1.5
HLA-DRB1*13:02	1	438	452	15	ILYNDGDSL	DSTRLILYNDGDSLQ	95.35	6.7
HLA-DPA1*01:03/DPB1*04:01	1	553	567	15	FRTYRLSLL	IDEKRDFRTYRLSLL	95.39	2.2
HLA-DRB1*15:01	1	482	496	15	YMSEHLLKA	FRNYMSEHLLKAGAN	95.75	6.2
HLA-DPA1*01:03/DPB1*02:01	1	553	567	15	FRTYRLSLL	IDEKRDFRTYRLSLL	95.81	3.2
HLA-DQA1*04:01/DQB1*04:02	1	300	314	15	FFTSGYIPA	LNDEFFTSGYIPARL	95.82	4
HLA-DRB1*01:01	1	568	582	15	YGCCKELAS	EEYGCCKELASRLRY	95.82	25
HLA-DRB1*01:01	1	555	569	15	FRTYRLSLL	EKRDFRTYRLSLLEE	95.83	25
HLA-DRB1*11:01	1	98	112	15	ISIHRSLAH	MSMEISIHRSLAHQH	95.85	5.7
HLA-DPA1*01:03/DPB1*02:01	1	298	312	15	FFTSGYIPA	ELLNDEFFTSGYIPA	95.89	3.2
HLA-DRB1*01:01	1	575	589	15	LRYARTMVD	ELASRLRYARTMVDK	95.96	25
HLA-DRB1*08:02	1	510	524	15	FRTRSAIIL	YLRTWFRTRSAIILH	96.06	1.5
HLA-DRB1*04:05	1	587	601	15	LLSSRSASN	VDKLLSSRSASNRLK	96.38	3.4
HLA-DRB1*09:01	1	517	531	15	IILHLSNGS	TRSAIILHLSNGSVQ	96.43	6.6
HLA-DRB1*09:01	1	520	534	15	LHLSNGSVQ	AIILHLSNGSVQINF	96.68	6.6
HLA-DRB5*01:01	1	49	63	15	YVRGRFLGK	SRRRYVRGRFLGKGG	96.68	7.7
HLA-DRB1*11:01	1	138	152	15	LHKRRKALT	LLELHKRRKALTEPE	96.69	5.8
HLA-DQA1*04:01/DQB1*04:02	1	517	531	15	IILHLSNGS	TRSAIILHLSNGSVQ	96.78	4
HLA-DPA1*01:03/DPB1*04:01	1	298	312	15	FFTSGYIPA	ELLNDEFFTSGYIPA	96.79	2.2
HLA-DRB1*04:05	1	518	532	15	ILHLSNGSV	RSAIILHLSNGSVQI	97.07	3.4
HLA-DRB1*01:01	1	554	568	15	FRTYRLSLL	DEKRDFRTYRLSLLE	97.36	25
HLA-DRB5*01:01	1	57	71	15	FLGKGGFAK	RFLGKGGFAKCFEIS	97.47	7.7
HLA-DQA1*04:01/DQB1*04:02	1	475	489	15	LKYFRNYMS	KITLLKYFRNYMSEH	97.48	4.1
HLA-DRB1*11:01	1	100	114	15	IHRSLAHQH	MEISIHRSLAHQHVV	97.57	5.8
HLA-DRB1*01:01	1	469	483	15	LMKKITLLK	PNSLMKKITLLKYFR	97.59	25
HLA-DRB1*13:02	1	164	178	15	LHRNRVIHR	CQYLHRNRVIHRDLK	98.32	6.8
HLA-DRB1*07:01	1	553	567	15	FRTYRLSLL	IDEKRDFRTYRLSLL	98.39	8.8
HLA-DRB1*11:01	1	75	89	15	FAGKIVPKS	TKEVFAGKIVPKSLL	98.5	5.9
HLA-DRB1*04:01	1	480	494	15	YMSEHLLKA	KYFRNYMSEHLLKAG	98.53	3.9
HLA-DPA1*02:01/DPB1*01:01	1	555	569	15	FRTYRLSLL	EKRDFRTYRLSLLEE	98.63	1.4
HLA-DRB1*08:02	1	78	92	15	IVPKSLLLK	VFAGKIVPKSLLLKP	98.65	1.6
HLA-DPA1*01:03/DPB1*04:01	1	555	569	15	FRTYRLSLL	EKRDFRTYRLSLLEE	98.65	2.2
HLA-DPA1*02:01/DPB1*01:01	1	554	568	15	FRTYRLSLL	DEKRDFRTYRLSLLE	98.71	1.4
HLA-DRB1*13:02	1	163	177	15	YLHRNRVIH	GCQYLHRNRVIHRDL	98.74	6.8
HLA-DQA1*04:01/DQB1*04:02	1	102	116	15	IHRSLAHQH	ISIHRSLAHQHVVGF	98.77	4.2
HLA-DRB4*01:01	1	576	590	15	LRYARTMVD	LASRLRYARTMVDKL	98.81	3.3
HLA-DRB1*09:01	1	304	318	15	YIPARLPIT	FFTSGYIPARLPITC	99.39	6.8
HLA-DRB1*01:01	1	235	249	15	GCIMYTLLV	WSIGCIMYTLLVGKP	99.42	26
HLA-DRB1*13:02	1	165	179	15	LHRNRVIHR	QYLHRNRVIHRDLKL	99.45	6.9
HLA-DRB1*09:01	1	305	319	15	YIPARLPIT	FTSGYIPARLPITCL	99.51	6.9
HLA-DRB1*01:01	1	378	392	15	LHSVNASKP	LQQLHSVNASKPSER	99.58	26
HLA-DRB5*01:01	1	577	591	15	LRYARTMVD	ASRLRYARTMVDKLL	99.81	7.9
HLA-DRB3*02:02	1	478	492	15	YFRNYMSEH	LLKYFRNYMSEHLLK	99.84	2.3
HLA-DRB1*01:01	1	95	109	15	MSMEISIHR	REKMSMEISIHRSLA	99.85	26

## Sheet: Table 4
Table 4: qPCR analysis of gene expression in SKBR3 cells following epitope exposure
Group	Replicate	Target (Ct​)	Reference (Ct​)	ΔCt​	Mean ΔCt​± SD
Untreated	1	26.93	14.72	12.21
	2	26.98	14.8	12.18	12.18 ± 0.025
	3	27.01	14.85	12.16
Treated	1	28.79	14.95	13.84
	2	28.84	15.03	13.81	13.82 ± 0.017
	3	28.86	15.05	13.81
